# Supplementary material for: Adjusted effect size, area under the curve, and c-statistic for evaluating the association between uric acid and mortality in US adults using unweighted and survey-weighted regression, propensity, and prognostic score
Source: PeerJ. 2026 Feb 19;14:e20815. doi: 10.7717/peerj.20815 (PMC12925409; doi:10.7717/peerj.20815)
Supplement: Supplemental Information 4 [file peerj-14-20815-s004.xlsx]

## Sheet: Sheet1
sdmvpsu	mec4yr	sdmvstra	mortstat	permth_int	uric	uric_c	uric_cat1	ridageyr	age3	riagendr	income_c	education2	ethnicity4	marital	bmi_c	smoke	ever_alc	physical_2
1	3824.37	48	Assumed alive	159	4.9	0	2	44	2	2	99	3	Non-Hispanic Black	1	3	0	1	99
2	5045.08	52	Assumed alive	167	7.2	1	4	70	3	1	99	4	Non-Hispanic White	1	1	0	1	99
2	6318.74	48	Assumed alive	175	7.5	1	4	73	3	1	99	2	Non-Hispanic White	1	3	0	1	99
1	4456.8	44	Assumed alive	177	4.3	0	1	19	1	1	99	3	Non-Hispanic White	0	1	99	99	99
1	7059.54	45	Assumed alive	163	6	0	3	21	1	1	99	2	Hispanic	0	2	0	1	99
2	3714.04	52	Assumed deceased	100	5.9	0	3	85	3	2	99	1	Non-Hispanic White	3	1	0	0	99
2	2224.63	44	Assumed deceased	56	4.8	0	2	79	3	1	99	2	Non-Hispanic White	3	2	1	1	99
2	4579.81	53	Assumed alive	167	5.4	0	3	59	3	2	99	2	Non-Hispanic Black	1	2	1	1	99
1	3176.72	57	Assumed alive	164	4.2	0	1	27	1	2	99	2	Hispanic	1	4	0	0	99
2	6079.23	54	Assumed alive	161	4.2	0	1	44	2	2	99	2	Other	0	4	1	1	99
1	1355.67	45	Assumed deceased	116	7.4	1	4	62	3	1	99	2	Non-Hispanic Black	1	2	1	1	99
2	11091.4	48	Assumed alive	178	6.4	0	4	38	2	1	99	4	Other	1	2	0	0	99
2	3198.04	51	Assumed alive	171	2.5	0	1	43	2	2	99	3	Non-Hispanic Black	3	3	0	99	99
2	6228.62	50	Assumed alive	157	6.5	0	4	71	3	1	99	3	Non-Hispanic White	1	1	1	1	99
1	14862.6	46	Assumed alive	170	5.5	0	3	39	2	2	99	1	Non-Hispanic White	1	4	0	1	99
2	9485.56	47	Assumed alive	171	3.9	0	1	71	3	2	99	2	Non-Hispanic White	1	2	0	1	99
1	13057	53	Assumed alive	159	6.7	0	4	54	2	1	99	3	Non-Hispanic White	1	2	0	1	99
1	8939.9	44	Assumed alive	178	7.6	1	4	37	1	1	99	3	Non-Hispanic White	1	3	1	1	99
2	833.563	51	Assumed alive	170	4	0	1	20	1	2	99	1	Non-Hispanic White	3	4	1	99	99
2	1082.94	45	Assumed deceased	8	8.4	1	4	75	3	1	99	1	Non-Hispanic Black	1	3	1	99	99
1	6421.95	54	Assumed alive	165	5.9	0	3	71	3	1	99	2	Non-Hispanic White	3	2	1	1	99
1	13997.6	47	Assumed alive	179	4.7	0	2	33	1	2	99	4	Non-Hispanic White	1	2	0	1	99
1	2966.81	54	Assumed alive	165	5.4	0	3	46	2	2	99	1	Hispanic	3	3	1	1	99
2	10031.8	54	Assumed alive	161	4.7	0	2	22	1	2	99	3	Non-Hispanic White	2	2	0	0	99
2	5883.11	44	Assumed alive	174	4.9	0	2	72	3	1	99	3	Non-Hispanic White	1	2	0	1	99
1	3282.05	56	Assumed alive	175	3.7	0	1	22	1	2	99	1	Hispanic	0	1	0	1	99
1	7768.04	44	Assumed alive	178	4.1	0	1	60	3	2	99	3	Non-Hispanic White	3	4	1	1	99
1	5515.17	49	Assumed alive	162	7.2	1	4	51	2	1	99	1	Non-Hispanic White	3	2	1	1	99
2	2952.79	53	Assumed deceased	89	4.9	0	2	47	2	2	99	1	Hispanic	3	4	0	1	99
2	6318.74	48	Assumed alive	175	8.1	1	4	73	3	1	99	3	Non-Hispanic White	1	1	1	1	99
1	11273.5	46	Assumed alive	170	4.5	0	2	25	1	2	99	3	Non-Hispanic White	2	1	0	1	99
2	292.949	57	Assumed alive	173	5.6	0	3	33	1	2	99	1	Hispanic	2	2	0	0	99
1	3521.34	57	Assumed alive	164	8.1	1	4	43	2	2	99	3	Hispanic	1	3	0	1	99
1	4640.11	49	Assumed alive	162	3.7	0	1	20	1	2	99	3	Non-Hispanic Black	0	1	0	0	99
1	13332.1	55	Assumed alive	172	4.5	0	2	47	2	2	99	4	Non-Hispanic White	2	1	0	1	99
1	7351.27	57	Assumed alive	164	5.8	0	3	33	1	1	99	2	Non-Hispanic White	0	2	1	1	99
2	3613.35	57	Assumed alive	173	5.9	0	3	23	1	2	99	1	Non-Hispanic Black	0	4	0	0	99
1	4038.26	52	Assumed alive	180	4.2	0	1	53	2	2	99	1	Non-Hispanic Black	0	2	0	0	99
1	12537.9	48	Assumed alive	159	5.7	0	3	46	2	2	99	3	Non-Hispanic White	1	4	1	1	99
1	13704.9	50	Assumed alive	158	6.5	0	4	50	2	1	99	2	Non-Hispanic White	1	2	0	1	99
2	13306.8	49	Assumed alive	169	4.3	0	1	54	2	2	99	2	Non-Hispanic White	1	4	0	1	99
2	639.452	58	Assumed alive	177	7.6	1	4	61	3	1	99	1	Hispanic	1	3	0	1	99
2	9736.87	48	Assumed alive	176	4.1	0	1	64	3	1	99	4	Non-Hispanic White	1	1	0	1	99
1	4173.99	54	Assumed alive	165	4.3	0	1	34	1	1	99	1	Hispanic	2	1	1	1	99
2	1300	57	Assumed alive	174	2.4	0	1	30	1	2	99	4	Non-Hispanic White	1	1	0	1	99
1	4348.03	47	Assumed alive	179	3.3	0	1	56	2	2	99	2	Non-Hispanic Black	3	2	0	0	99
2	4034.1	47	Assumed deceased	19	9.5	1	4	83	3	1	99	1	Non-Hispanic White	1	4	1	1	99
2	791.413	49	Assumed alive	171	6.5	0	4	19	1	1	99	2	Non-Hispanic Black	3	4	99	99	99
1	4783.02	45	Assumed alive	163	5.6	0	3	18	1	1	99	2	Non-Hispanic White	0	1	99	99	99
2	1283.84	48	Assumed alive	175	3	0	1	34	1	2	99	4	Non-Hispanic White	1	1	0	1	99
1	3986	51	Assumed alive	163	6	0	3	40	2	1	99	1	Hispanic	1	3	1	1	99
2	9954.61	52	Assumed alive	167	7.7	1	4	58	2	1	99	4	Non-Hispanic White	1	2	0	1	99
2	12977.3	48	Assumed alive	175	5.3	0	2	23	1	1	99	4	Non-Hispanic White	2	1	1	1	99
2	606.88	58	Assumed alive	177	4.2	0	1	18	1	2	99	3	Hispanic	0	2	99	99	99
2	2823.14	51	Assumed alive	170	6.7	0	4	21	1	1	99	1	Hispanic	2	2	0	1	99
2	580.06	57	Assumed alive	173	5.2	0	2	18	1	2	99	2	Hispanic	2	1	99	99	99
1	3541.11	52	Assumed alive	179	7.1	1	4	35	1	1	99	3	Non-Hispanic Black	1	3	0	1	99
1	4993.24	57	Assumed alive	165	4.8	0	2	30	1	1	99	1	Hispanic	1	1	0	1	99
1	428.773	56	Assumed alive	175	4.1	0	1	34	1	2	99	1	Hispanic	1	3	0	0	99
2	2452.79	50	Assumed deceased	25	5.5	0	3	70	3	1	99	3	Non-Hispanic White	1	1	0	1	99
2	7118.11	49	Assumed alive	171	7.7	1	4	20	1	1	99	1	Hispanic	0	1	0	0	99
1	970.684	55	Assumed alive	173	3.3	0	1	35	1	2	99	3	Non-Hispanic Black	0	2	0	0	99
1	4162.63	46	Assumed alive	170	5.6	0	3	49	2	2	99	3	Non-Hispanic Black	2	2	0	1	99
2	3768.14	55	Assumed alive	169	6.9	0	4	52	2	1	99	1	Hispanic	1	2	1	1	99
2	2764.81	49	Assumed alive	169	7.6	1	4	78	3	2	99	1	Non-Hispanic Black	1	3	1	1	99
2	9554.49	50	Assumed deceased	111	7.4	1	4	62	3	1	99	2	Non-Hispanic White	3	2	1	1	99
2	5830.04	49	Assumed alive	170	4	0	1	40	2	2	99	2	Non-Hispanic White	1	3	1	1	99
1	8717.96	48	Assumed alive	160	6.9	0	4	62	3	1	99	1	Non-Hispanic White	1	2	0	1	99
1	13100.6	53	Assumed deceased	178	5	0	2	56	2	1	99	2	Non-Hispanic White	3	99	1	1	99
1	3541.11	49	Assumed alive	162	7.6	1	4	36	1	1	99	4	Non-Hispanic Black	1	3	0	1	99
2	11132.5	47	Assumed alive	171	6.4	1	4	61	3	2	99	4	Non-Hispanic White	1	2	0	1	99
2	1200.71	54	Assumed alive	161	4.9	0	2	65	3	1	99	1	Hispanic	1	2	1	0	99
1	7389.07	55	Assumed deceased	108	3.8	0	1	76	3	2	99	1	Non-Hispanic White	1	1	0	0	99
1	7768.04	44	Assumed alive	178	6.3	1	3	60	3	2	99	2	Non-Hispanic White	3	3	1	1	99
2	3045.01	44	Assumed deceased	44	4.1	0	1	80	3	1	99	4	Non-Hispanic White	1	1	1	1	99
2	13306.8	49	Assumed alive	170	7.5	1	4	57	2	2	99	4	Non-Hispanic White	3	3	0	1	99
2	3235.31	49	Assumed alive	170	4.8	0	2	27	1	1	99	3	Hispanic	1	1	0	1	99
1	1068.74	49	Assumed alive	162	5.2	0	2	19	1	1	99	3	Non-Hispanic Black	0	2	99	99	99
2	1813.65	45	Assumed alive	159	4.9	0	2	41	2	1	99	1	Hispanic	1	2	0	1	99
1	3630.42	52	Assumed alive	179	7.6	1	4	52	2	1	99	3	Non-Hispanic Black	1	4	0	0	99
1	7253.69	48	Assumed deceased	7	4.6	0	2	73	3	2	99	3	Non-Hispanic White	3	2	0	1	99
1	5268.55	46	Assumed deceased	55	6	0	3	85	3	2	99	2	Non-Hispanic White	3	2	1	1	99
1	4226.71	57	Assumed alive	164	4	0	1	33	1	2	99	3	Hispanic	2	2	0	1	99
2	603.13	45	Assumed alive	159	5.3	0	2	18	1	2	99	1	Hispanic	0	1	99	99	99
1	1048.96	57	Assumed alive	164	5.6	0	3	66	3	1	99	1	Hispanic	3	3	0	1	99
1	1039.43	46	Assumed alive	170	6.3	1	3	24	1	2	99	3	Non-Hispanic White	1	3	1	1	99
2	6928.92	49	Assumed alive	169	4.2	0	1	33	1	2	99	1	Hispanic	1	3	0	0	99
2	2939.97	57	Assumed alive	173	6.8	0	4	53	2	1	99	1	Hispanic	3	3	1	1	99
2	7554.58	49	Assumed deceased	46	6	0	3	77	3	2	99	2	Non-Hispanic White	1	2	0	99	99
1	4636.56	51	Assumed alive	163	4.7	0	2	59	3	1	99	3	Non-Hispanic Black	3	2	1	1	99
1	1551.35	48	Assumed alive	160	6.8	0	4	60	3	1	99	1	Hispanic	1	3	1	1	99
1	2959.76	55	Assumed alive	171	3.8	0	1	28	1	1	99	3	Hispanic	2	2	0	1	99
1	4519.49	49	Assumed alive	162	7.1	1	4	24	1	1	99	3	Non-Hispanic Black	0	3	0	1	99
1	2794.21	54	Assumed alive	165	2.5	0	1	25	1	2	99	3	Hispanic	1	1	0	0	99
1	3695.77	54	Assumed deceased	9	7.4	1	4	83	3	1	99	1	Non-Hispanic White	3	2	1	1	99
1	4348.03	47	Assumed alive	179	4.6	0	2	47	2	2	99	3	Non-Hispanic Black	1	2	0	0	99
2	12420.5	44	Assumed alive	176	6.7	0	4	27	1	1	99	1	Non-Hispanic White	2	4	0	1	99
2	432.555	56	Assumed alive	172	8.4	1	4	19	1	1	99	3	Hispanic	0	4	99	99	99
1	1213.02	51	Assumed deceased	91	6.1	0	3	68	3	1	99	1	Non-Hispanic Black	1	1	1	1	99
1	3152.81	56	Assumed alive	176	4.6	0	2	29	1	2	99	3	Hispanic	0	4	0	1	99
1	4963.8	56	Assumed alive	177	5.8	0	3	55	2	2	99	4	Non-Hispanic Black	0	4	0	1	99
1	9456.29	46	Assumed alive	170	5.7	0	3	23	1	2	99	2	Non-Hispanic White	2	3	1	1	99
2	11734.6	44	Assumed alive	174	5.3	0	2	54	2	1	99	3	Non-Hispanic White	1	4	1	1	99
2	4513.77	54	Assumed deceased	142	5.3	0	2	85	3	2	99	1	Other	3	1	0	0	99
2	7969.33	52	Assumed alive	167	6.8	1	4	61	3	2	99	3	Non-Hispanic White	3	4	0	1	99
2	11098.7	52	Assumed alive	167	5.7	0	3	55	2	2	99	4	Non-Hispanic White	1	3	0	1	99
1	10773.9	46	Assumed alive	170	4.7	0	2	67	3	2	99	1	Non-Hispanic White	1	2	1	1	99
1	1780.11	49	Assumed alive	162	7.3	1	4	62	3	1	99	1	Non-Hispanic Black	1	3	1	1	99
2	864.486	50	Assumed alive	157	3.2	0	1	27	1	2	99	2	Non-Hispanic White	2	2	1	1	99
2	2032.33	51	Assumed alive	170	5	0	2	62	3	2	99	3	Non-Hispanic Black	1	3	0	0	99
1	1531.99	49	Assumed alive	161	4.4	0	1	30	1	2	99	3	Non-Hispanic White	1	2	0	1	99
1	3347.18	48	Assumed alive	159	5.2	0	2	28	1	1	99	1	Non-Hispanic Black	0	99	1	1	99
2	5387.96	53	Assumed deceased	19	4.7	0	2	85	3	2	99	2	Non-Hispanic White	3	1	0	1	99
1	620.025	58	Assumed alive	166	3.6	0	1	19	1	2	99	3	Hispanic	0	3	99	99	99
1	4719.6	50	Assumed alive	160	4.2	0	1	48	2	2	99	3	Non-Hispanic Black	2	2	1	1	99
1	432.769	58	Assumed alive	166	8.3	1	4	19	1	2	99	1	Hispanic	0	2	99	99	99
1	3289.81	50	Assumed deceased	152	5.3	0	2	79	3	2	99	1	Non-Hispanic Black	3	3	0	1	99
1	1780.11	49	Assumed alive	162	8.7	1	4	69	3	1	99	1	Non-Hispanic Black	1	1	1	1	99
2	1613.4	57	Assumed alive	173	6.3	0	3	61	3	1	99	3	Non-Hispanic Black	2	2	0	1	99
2	5903.13	50	Assumed alive	157	4.7	0	2	45	2	2	99	1	Non-Hispanic White	1	2	1	1	99
1	4021.03	50	Assumed deceased	173	2.6	0	1	40	2	2	99	2	Non-Hispanic Black	2	1	1	1	99
1	10447.9	45	Assumed alive	163	5.1	0	2	60	3	2	99	2	Non-Hispanic White	0	4	0	1	99
2	3654.92	50	Assumed alive	157	6.5	0	4	49	2	1	99	1	Non-Hispanic Black	0	3	0	1	99
2	2144.46	55	Assumed deceased	18	5	0	2	70	3	1	99	1	Non-Hispanic Black	0	99	0	99	99
2	845.384	47	Assumed alive	171	4.2	0	1	19	1	2	99	2	Non-Hispanic Black	0	4	99	99	99
1	2244.69	44	Assumed alive	177	5.6	0	3	55	2	2	99	3	Hispanic	3	3	0	1	99
2	13125.4	46	Assumed alive	178	5.4	0	3	59	3	1	99	3	Non-Hispanic White	3	2	1	1	99
1	10279.8	56	Assumed deceased	16	4.6	0	2	78	3	2	99	3	Non-Hispanic White	3	1	1	1	99
1	3825.08	48	Assumed alive	161	4.5	0	2	21	1	2	99	3	Non-Hispanic Black	2	2	0	1	99
1	855.148	45	Assumed alive	163	3.9	0	1	20	1	2	99	1	Hispanic	0	1	0	0	99
1	1804.55	51	Assumed alive	163	5.9	0	3	64	3	2	99	4	Non-Hispanic Black	1	4	1	1	99
1	14704.5	50	Assumed alive	158	6.9	0	4	42	2	1	99	4	Non-Hispanic White	1	1	0	1	99
2	10737.6	44	Assumed alive	175	6.1	0	3	34	1	1	99	2	Hispanic	1	2	1	1	99
1	4166.28	57	Assumed alive	164	3.9	0	1	23	1	2	99	1	Hispanic	1	1	0	0	99
1	3593.04	50	Assumed alive	157	5.4	0	3	29	1	1	99	1	Hispanic	0	2	0	99	99
2	10135.1	46	Assumed alive	178	5.6	0	3	63	3	2	99	3	Non-Hispanic White	1	2	0	1	99
2	3437.76	51	Assumed alive	171	5.6	0	3	40	2	1	99	1	Non-Hispanic Black	1	2	0	1	99
1	5911.94	54	Assumed alive	164	3.8	0	1	19	1	2	99	3	Non-Hispanic White	0	1	99	99	99
1	15478.2	46	Assumed deceased	122	5.7	0	3	45	2	2	99	4	Non-Hispanic White	1	2	0	1	99
1	5057.44	50	Assumed deceased	41	5.5	0	3	57	2	1	99	1	Non-Hispanic White	1	2	1	1	99
2	3744.65	54	Assumed alive	161	7.6	1	4	38	2	1	99	2	Non-Hispanic Black	1	2	0	0	99
2	5602.88	50	Assumed alive	157	5.7	0	3	59	3	2	99	3	Other	1	2	1	1	99
1	1294.24	47	Assumed alive	179	4.1	0	1	31	1	2	99	4	Non-Hispanic White	1	4	0	1	99
1	3117.45	58	Assumed alive	166	6.5	0	4	30	1	1	99	3	Hispanic	0	2	1	1	99
2	1366.13	51	Assumed deceased	152	7.2	1	4	62	3	1	99	3	Non-Hispanic Black	3	3	0	1	99
2	2097.22	55	Assumed deceased	144	3.8	0	1	67	3	1	99	3	Hispanic	1	2	1	1	99
1	701.086	53	Assumed alive	159	6.3	1	3	19	1	2	99	2	Hispanic	0	3	99	99	99
2	2921.45	46	Assumed alive	178	4.5	0	2	18	1	2	99	2	Non-Hispanic White	0	3	99	99	99
2	1453.64	44	Assumed deceased	122	5.4	0	3	85	3	1	99	2	Non-Hispanic White	3	2	0	0	99
1	4053.08	55	Assumed alive	172	6.2	1	3	54	2	2	99	4	Non-Hispanic Black	2	2	1	1	99
2	2274.26	49	Assumed alive	170	4.7	0	2	75	3	1	99	1	Hispanic	1	2	1	1	99
1	2016.22	57	Assumed alive	173	5.3	0	2	61	3	2	99	2	Hispanic	3	1	0	1	99
2	4551.51	51	Assumed alive	171	8.3	1	4	37	1	1	99	3	Non-Hispanic Black	3	3	0	1	99
1	7848.16	44	Assumed alive	178	4.9	0	2	64	3	1	99	4	Non-Hispanic White	1	2	1	1	99
1	1068.74	49	Assumed alive	162	5.5	0	3	19	1	1	99	3	Non-Hispanic Black	0	1	99	99	99
1	13407.8	48	Assumed deceased	93	9	1	4	55	2	1	99	1	Non-Hispanic White	3	3	1	1	99
2	7075.8	52	Assumed alive	167	3.4	0	1	74	3	2	99	4	Non-Hispanic White	1	1	1	1	99
1	3176.72	57	Assumed alive	164	3.4	0	1	26	1	2	99	2	Hispanic	1	3	0	0	99
1	4038.26	52	Assumed alive	180	3.9	0	1	49	2	2	99	1	Non-Hispanic Black	1	1	1	1	99
1	7111.49	46	Assumed deceased	89	8.8	1	4	76	3	1	99	3	Non-Hispanic White	1	3	1	0	99
1	4309.56	50	Assumed alive	158	6.1	0	3	35	1	1	99	1	Hispanic	1	1	0	99	99
2	14417.1	47	Assumed alive	171	7.5	1	4	50	2	1	99	3	Non-Hispanic White	2	3	0	1	99
1	12817.2	54	Assumed alive	165	3.6	0	1	50	2	1	99	1	Non-Hispanic White	1	1	1	1	99
1	5509.57	56	Assumed alive	175	4.4	0	1	37	1	2	99	3	Non-Hispanic Black	3	1	0	0	99
2	11532.7	46	Assumed alive	178	6.3	0	3	38	2	1	99	3	Non-Hispanic White	1	3	1	1	99
2	3657.03	50	Assumed alive	157	4.7	0	2	46	2	2	99	3	Non-Hispanic Black	0	4	0	1	99
2	2504.05	56	Assumed alive	172	2.7	0	1	19	1	2	99	1	Hispanic	0	1	99	99	99
2	2198.49	58	Assumed alive	177	3.5	0	1	51	2	2	99	3	Hispanic	3	2	0	1	99
1	14124.1	47	Assumed alive	179	4.4	0	1	50	2	2	99	2	Non-Hispanic White	3	1	1	1	99
2	881.382	57	Assumed alive	173	2.7	0	1	63	3	2	99	1	Hispanic	1	1	0	1	99
2	5362.36	44	Assumed alive	177	7.5	1	4	34	1	1	99	3	Non-Hispanic White	2	2	1	1	99
1	14803.9	46	Assumed alive	170	6.7	0	4	47	2	1	99	3	Non-Hispanic White	1	3	0	1	99
2	9993.35	56	Assumed alive	172	5.7	0	3	46	2	1	99	4	Non-Hispanic White	1	3	1	1	99
2	5615.91	44	Assumed alive	176	6.4	0	4	73	3	1	99	1	Non-Hispanic White	1	2	1	1	99
1	2074.95	48	Assumed deceased	125	5.6	0	3	73	3	1	99	1	Non-Hispanic White	1	1	1	1	99
1	6447.56	46	Assumed alive	170	6.3	0	3	35	1	1	99	3	Non-Hispanic White	3	1	1	1	99
2	4954.15	55	Assumed alive	169	5.9	0	3	32	1	1	99	1	Hispanic	1	3	0	1	99
1	3246.24	50	Assumed alive	158	6.6	0	4	51	2	1	99	1	Hispanic	1	3	1	1	99
2	1136.3	52	Assumed alive	167	7.9	1	4	65	3	1	99	2	Non-Hispanic Black	1	1	1	1	99
1	7882.5	56	Assumed alive	175	4.8	0	2	51	2	2	99	2	Non-Hispanic White	3	4	0	1	99
2	13989.6	48	Assumed alive	176	4.4	0	1	40	2	2	99	3	Other	2	2	0	1	99
2	16074	47	Assumed alive	171	4.2	0	1	57	2	2	99	2	Non-Hispanic White	3	4	1	1	99
2	3702.68	49	Assumed alive	170	6.4	0	4	53	2	1	99	1	Non-Hispanic Black	3	2	0	0	99
1	14247.9	50	Assumed alive	157	5.4	0	3	28	1	1	99	2	Non-Hispanic White	2	2	1	1	99
1	13197.3	45	Assumed alive	163	4.9	0	2	52	2	2	99	2	Non-Hispanic White	1	4	0	1	99
2	15753.1	47	Assumed alive	171	2.4	0	1	33	1	2	99	4	Non-Hispanic White	1	3	1	1	99
2	9345.17	56	Assumed alive	172	6.2	0	3	59	3	1	99	3	Non-Hispanic White	3	1	1	1	99
2	3336.62	58	Assumed alive	176	5.2	0	2	20	1	1	99	2	Hispanic	0	2	0	1	99
2	15993.4	47	Assumed alive	171	2.8	0	1	42	2	2	99	2	Non-Hispanic White	0	3	1	1	99
2	3187.66	56	Assumed alive	172	6.7	1	4	28	1	2	99	3	Non-Hispanic Black	0	3	0	1	99
2	6248.68	55	Assumed alive	169	3.7	0	1	80	3	2	99	3	Non-Hispanic White	1	2	0	1	99
1	964.875	52	Assumed alive	180	8.1	1	4	19	1	1	99	3	Non-Hispanic Black	0	4	99	99	99
1	2550.94	54	Assumed alive	165	3.1	0	1	20	1	2	99	3	Hispanic	0	1	0	0	99
1	2970.21	51	Assumed alive	164	5.5	0	3	23	1	1	99	1	Non-Hispanic Black	3	1	1	1	99
1	4640.11	49	Assumed alive	162	4.9	0	2	21	1	2	99	2	Non-Hispanic Black	0	1	0	1	99
1	1125.82	58	Assumed alive	166	3.9	0	1	18	1	2	99	1	Non-Hispanic Black	0	1	99	99	99
1	686.722	47	Assumed alive	179	5.2	0	2	19	1	2	99	2	Hispanic	0	3	99	99	99
1	4006.42	58	Assumed alive	166	3.5	0	1	33	1	2	99	1	Hispanic	1	1	0	1	99
1	4682.27	45	Assumed deceased	108	4.3	0	1	80	3	2	99	1	Non-Hispanic White	3	3	1	1	99
2	3430.05	46	Assumed alive	178	5.4	0	3	27	1	1	99	1	Hispanic	1	99	0	1	99
2	1538.47	55	Assumed deceased	89	4.8	0	2	69	3	1	99	1	Hispanic	3	3	1	1	99
2	6920.82	44	Assumed alive	177	7.2	1	4	23	1	1	99	3	Non-Hispanic White	2	4	1	1	99
1	15556.2	46	Assumed alive	170	4.1	0	1	53	2	2	99	3	Non-Hispanic White	3	3	1	1	99
1	2985.49	58	Assumed alive	166	7	0	4	48	2	1	99	2	Hispanic	1	3	1	1	99
1	14970.2	46	Assumed alive	170	4.9	0	2	43	2	1	99	2	Non-Hispanic White	3	3	1	1	99
1	1021.89	52	Assumed alive	179	4.1	0	1	18	1	2	99	2	Non-Hispanic Black	0	1	99	99	99
2	3590.95	49	Assumed deceased	34	6.3	0	3	85	3	1	99	1	Non-Hispanic White	0	4	0	0	99
1	8922.52	55	Assumed alive	173	6.3	1	3	66	3	2	99	2	Non-Hispanic White	1	3	0	0	99
2	879.723	54	Assumed alive	161	5.3	0	2	18	1	1	99	1	Other	0	4	99	99	99
2	10981.3	49	Assumed alive	168	5.2	0	2	61	3	2	99	2	Non-Hispanic White	1	4	1	1	99
1	1023.33	49	Assumed alive	162	6.6	0	4	18	1	1	99	2	Non-Hispanic Black	2	1	99	99	99
1	704.059	52	Assumed alive	179	5.7	0	3	19	1	1	99	1	Hispanic	0	2	99	99	99
2	9954.61	52	Assumed alive	167	7.3	1	4	55	2	1	99	4	Non-Hispanic White	1	2	0	1	99
1	9748	47	Assumed alive	179	4.5	0	2	62	3	2	99	2	Non-Hispanic White	1	2	1	1	99
2	12979.5	46	Assumed alive	178	4.5	0	2	52	2	1	99	3	Non-Hispanic White	1	2	0	1	99
1	735.768	51	Assumed alive	164	3.7	0	1	19	1	2	99	2	Hispanic	0	1	99	99	99
2	1802.07	52	Assumed deceased	51	3.9	0	1	65	3	2	99	2	Non-Hispanic Black	1	99	0	1	99
2	13083.3	44	Assumed alive	175	3.9	0	1	52	2	2	99	3	Non-Hispanic White	3	1	1	1	99
1	5783.72	53	Assumed alive	158	6.8	0	4	19	1	1	99	3	Non-Hispanic White	0	4	99	99	99
2	3374.7	51	Assumed alive	171	5	0	2	37	1	1	99	3	Non-Hispanic Black	1	2	0	1	99
1	2601.86	54	Assumed alive	165	6.4	1	4	40	2	2	99	3	Hispanic	1	4	0	0	99
1	1334.51	56	Assumed alive	175	4.6	0	2	70	3	1	99	1	Hispanic	1	2	1	1	99
2	5023.05	49	Assumed alive	171	4.9	0	2	19	1	2	99	2	Non-Hispanic White	0	1	99	99	99
2	2853.55	57	Assumed alive	174	6.7	0	4	49	2	1	99	1	Hispanic	1	2	0	1	99
1	3091.28	44	Assumed deceased	66	7.3	1	4	51	2	1	99	4	Non-Hispanic Black	1	2	1	1	99
2	1054.19	57	Assumed alive	173	3.2	0	1	62	3	2	99	1	Hispanic	1	2	0	1	99
1	3521.34	57	Assumed alive	164	4.9	0	2	58	2	2	99	2	Hispanic	1	2	1	1	99
1	968.105	55	Assumed alive	172	5.7	0	3	18	1	1	99	3	Hispanic	0	2	99	99	99
1	16035.3	49	Assumed alive	162	7	0	4	42	2	1	99	4	Non-Hispanic White	1	3	0	0	99
1	4917.33	47	Assumed deceased	156	4.5	0	2	82	3	2	99	3	Non-Hispanic White	1	1	0	1	99
1	2258.53	45	Assumed deceased	156	7.4	1	4	79	3	1	99	1	Non-Hispanic White	0	2	1	1	99
2	5509.76	50	Assumed deceased	134	5.4	0	3	78	3	2	99	2	Non-Hispanic White	1	3	1	0	99
2	3797.81	50	Assumed alive	157	4.5	0	2	40	2	1	99	4	Non-Hispanic Black	1	4	0	1	99
2	3014.57	58	Assumed alive	177	4	0	1	44	2	1	99	1	Hispanic	1	2	1	1	99
2	3210.73	50	Assumed deceased	103	5.9	0	3	85	3	1	99	3	Non-Hispanic White	1	2	1	1	99
1	2659.39	53	Assumed alive	158	2.8	0	1	47	2	2	99	3	Hispanic	3	4	1	1	99
2	17577.8	55	Assumed alive	169	3.4	0	1	31	1	2	99	3	Non-Hispanic White	3	3	0	1	99
1	22149.3	57	Assumed alive	164	3.3	0	1	53	2	2	99	3	Hispanic	3	1	0	1	99
2	639.452	58	Assumed deceased	28	5	0	2	63	3	1	99	1	Hispanic	1	2	1	1	99
1	5246.82	55	Assumed alive	173	6.4	0	4	19	1	1	99	3	Non-Hispanic White	0	1	99	99	99
1	5082.95	47	Assumed alive	178	5.3	0	2	19	1	1	99	3	Non-Hispanic White	0	1	99	99	99
2	1278.33	48	Assumed alive	176	4.5	0	2	33	1	2	99	4	Other	1	2	1	1	99
2	5766.6	47	Assumed deceased	33	5	0	2	85	3	2	99	1	Non-Hispanic White	3	2	0	1	99
2	1118.18	58	Assumed alive	177	4.3	0	1	67	3	1	99	1	Hispanic	3	3	1	1	99
1	512.02	53	Assumed alive	159	2.7	0	1	27	1	2	99	1	Hispanic	1	2	0	0	99
2	2979.51	49	Assumed deceased	156	7.6	1	4	72	3	2	99	1	Non-Hispanic Black	3	3	1	1	99
1	9564	45	Assumed alive	163	4.8	0	2	22	1	2	99	4	Non-Hispanic White	0	1	1	1	99
2	331.792	54	Assumed alive	161	2.9	0	1	22	1	2	99	1	Hispanic	0	2	0	0	99
2	3071.26	58	Assumed alive	177	2.9	0	1	44	2	2	99	1	Hispanic	2	2	1	1	99
2	15296.7	47	Assumed alive	171	5.2	0	2	47	2	1	99	4	Non-Hispanic White	1	2	0	1	99
2	889.13	49	Assumed alive	169	4	0	1	23	1	2	99	3	Non-Hispanic White	1	2	1	1	99
1	1339.27	51	Assumed alive	163	6.3	0	3	73	3	1	99	1	Non-Hispanic Black	1	1	1	0	99
2	3853.24	51	Assumed alive	171	3.9	0	1	46	2	2	99	3	Non-Hispanic Black	2	3	0	1	99
1	3052.47	51	Assumed alive	163	8	1	4	48	2	1	99	4	Non-Hispanic Black	2	1	0	1	99
1	2621.91	55	Assumed deceased	109	4.9	0	2	44	2	2	99	2	Hispanic	3	2	0	1	99
2	2901.32	53	Assumed deceased	111	6	0	3	76	3	1	99	2	Non-Hispanic White	1	3	1	0	99
2	3634.76	49	Assumed alive	169	5.6	0	3	39	2	1	99	2	Non-Hispanic Black	0	2	0	1	99
2	4572.18	49	Assumed deceased	79	5.3	0	2	85	3	2	99	3	Non-Hispanic White	3	1	0	0	99
1	1983.33	58	Assumed alive	166	4.2	0	1	25	1	2	99	2	Hispanic	1	1	1	1	99
1	10201.6	47	Assumed alive	178	5.5	0	3	28	1	2	99	3	Non-Hispanic White	1	3	1	1	99
2	13447.1	53	Assumed alive	166	7.4	1	4	36	1	1	99	3	Non-Hispanic White	1	3	0	1	99
2	204.321	58	Assumed alive	177	4.3	0	1	24	1	2	99	1	Hispanic	2	2	0	1	99
1	3032.55	44	Assumed alive	177	7.3	1	4	22	1	1	99	2	Non-Hispanic Black	0	4	1	1	99
1	11117.3	44	Assumed alive	178	4.3	0	1	38	2	2	99	3	Non-Hispanic White	1	2	0	1	99
1	4172.98	46	Assumed alive	170	5.7	0	3	52	2	1	99	4	Non-Hispanic Black	3	1	0	1	99
2	3374.7	51	Assumed alive	171	6.1	0	3	31	1	1	99	3	Non-Hispanic Black	1	2	0	1	99
2	2474.67	56	Assumed alive	172	4.1	0	1	36	1	2	99	2	Hispanic	2	3	0	99	99
1	12206.1	52	Assumed alive	179	4.8	0	2	22	1	1	99	3	Other	0	1	0	1	99
2	3814.63	54	Assumed alive	161	3.4	0	1	44	2	1	99	4	Non-Hispanic Black	1	2	1	1	99
2	614.151	58	Assumed alive	177	5.6	0	3	19	1	1	99	1	Hispanic	0	1	99	99	99
2	14560.5	46	Assumed alive	177	4.4	0	1	45	2	2	99	4	Non-Hispanic White	1	1	0	1	99
1	9004.58	47	Assumed alive	179	5.7	0	3	75	3	2	99	2	Non-Hispanic White	1	4	0	1	99
2	204.321	58	Assumed alive	177	7	1	4	29	1	2	99	1	Hispanic	1	4	0	0	99
1	10517.4	45	Assumed alive	163	6.5	0	4	39	2	1	99	2	Non-Hispanic White	1	2	1	1	99
2	12450.6	50	Assumed alive	157	7.8	1	4	42	2	1	99	3	Non-Hispanic White	1	4	1	1	99
1	3825.08	48	Assumed alive	159	4.3	0	1	23	1	2	99	2	Non-Hispanic Black	1	4	0	1	99
2	2954.81	56	Assumed alive	172	4.4	0	1	31	1	2	99	1	Non-Hispanic Black	0	4	0	99	99
1	3791.03	49	Assumed alive	162	7.7	1	4	21	1	1	99	1	Hispanic	2	1	1	1	99
1	5176.43	45	Assumed alive	163	6.4	1	4	45	2	2	99	1	Hispanic	1	3	0	99	99
1	989.604	50	Assumed alive	158	5	0	2	18	1	2	99	1	Non-Hispanic Black	0	2	99	99	99
2	1876.6	45	Assumed alive	160	5.5	0	3	73	3	2	99	2	Non-Hispanic Black	0	2	0	0	99
2	1421.57	49	Assumed alive	169	7.5	1	4	62	3	1	99	3	Non-Hispanic Black	3	3	0	1	99
1	1107.13	49	Assumed alive	162	3.5	0	1	18	1	2	99	3	Non-Hispanic Black	0	3	99	99	99
2	14598	58	Assumed alive	177	4.7	0	2	37	1	2	99	4	Other	1	1	0	1	99
2	2198.49	58	Assumed alive	176	5.2	0	2	48	2	2	99	2	Hispanic	1	3	0	1	99
1	5146.72	57	Assumed deceased	125	7.3	1	4	80	3	1	99	2	Non-Hispanic White	3	2	1	1	99
2	3839.09	54	Assumed alive	160	3.3	0	1	53	2	1	99	2	Non-Hispanic Black	1	3	1	1	99
2	6514.38	44	Assumed deceased	24	9.4	1	4	79	3	1	99	4	Non-Hispanic White	1	1	1	1	99
2	953.279	55	Assumed alive	169	3.8	0	1	64	3	1	99	3	Hispanic	3	3	1	1	99
2	1782.66	58	Assumed deceased	35	6.8	0	4	79	3	1	99	1	Non-Hispanic Black	3	1	1	1	99
2	865.247	55	Assumed alive	168	3.3	0	1	19	1	2	99	3	Hispanic	0	1	99	99	99
2	13448.8	46	Assumed alive	178	6.4	0	4	27	1	1	99	3	Non-Hispanic White	1	2	1	1	99
2	740.873	52	Assumed alive	167	3.1	0	1	28	1	2	99	4	Other	1	2	0	1	99
2	1673.19	49	Assumed deceased	42	5.5	0	3	75	3	1	99	3	Non-Hispanic Black	1	2	1	1	99
2	1074.03	47	Assumed alive	171	4.1	0	1	25	1	2	99	3	Non-Hispanic White	0	1	1	1	99
2	9951.03	50	Assumed alive	157	7.3	1	4	65	3	2	99	1	Non-Hispanic White	1	3	0	1	99
2	6268.51	46	Assumed deceased	125	6.6	1	4	77	3	2	99	1	Non-Hispanic White	3	2	0	0	99
1	12397.4	46	Assumed alive	170	7.5	1	4	37	1	1	99	4	Non-Hispanic White	1	3	0	1	99
1	5091.65	46	Assumed alive	170	4.8	0	2	50	2	1	99	3	Non-Hispanic White	1	1	0	1	99
2	7918.52	52	Assumed alive	167	4	0	1	25	1	2	99	2	Non-Hispanic White	0	1	1	1	99
2	3700.2	55	Assumed alive	169	6.6	0	4	51	2	1	99	1	Hispanic	1	2	1	1	99
2	3401.95	45	Assumed alive	160	4.8	0	2	47	2	1	99	1	Hispanic	1	2	1	1	99
1	1535.4	56	Assumed alive	175	5.2	0	2	70	3	2	99	1	Hispanic	3	2	0	0	99
2	718.614	52	Assumed alive	167	6.1	0	3	18	1	1	99	2	Hispanic	0	2	99	99	99
2	2215.84	58	Assumed alive	177	3.1	0	1	51	2	2	99	2	Hispanic	3	2	1	1	99
2	6281.47	56	Assumed alive	172	5.2	0	2	70	3	1	99	3	Non-Hispanic White	1	4	1	1	99
2	13164	44	Assumed alive	175	5.1	0	2	45	2	2	99	2	Non-Hispanic White	1	4	1	1	99
1	3656.36	52	Assumed alive	180	5.1	0	2	32	1	1	99	1	Hispanic	1	2	1	1	99
1	3455.9	48	Assumed deceased	121	7.3	1	4	41	2	1	99	3	Non-Hispanic Black	3	2	1	1	99
1	3092.77	53	Assumed alive	159	5.6	0	3	55	2	1	99	1	Hispanic	2	1	1	0	99
1	4017.5	52	Assumed alive	178	6.9	1	4	58	2	2	99	3	Non-Hispanic Black	1	4	1	1	99
1	5112.64	55	Assumed deceased	135	3.1	0	1	83	3	2	99	3	Non-Hispanic White	3	1	1	1	99
1	4834.45	53	Assumed deceased	122	6.1	0	3	58	2	1	99	3	Non-Hispanic White	0	2	1	1	99
2	675.292	54	Assumed alive	160	5	0	2	19	1	2	99	2	Hispanic	2	4	99	99	99
2	2119.31	56	Assumed alive	172	5.6	0	3	53	2	1	99	2	Hispanic	3	2	1	1	99
1	778.111	57	Assumed alive	165	8.5	1	4	18	1	1	99	2	Hispanic	0	1	99	99	99
2	2502.69	49	Assumed alive	170	4.4	0	1	27	1	2	99	1	Hispanic	0	2	0	1	99
2	630.479	58	Assumed alive	177	3.6	0	1	60	3	2	99	1	Hispanic	1	1	0	0	99
2	1191.62	52	Assumed alive	167	6.9	0	4	60	3	1	99	1	Non-Hispanic Black	1	4	1	1	99
1	13278.6	45	Assumed alive	163	3.3	0	1	47	2	2	99	4	Non-Hispanic White	1	1	0	1	99
2	7659.98	52	Assumed alive	167	3.4	0	1	60	3	2	99	2	Non-Hispanic White	3	1	0	1	99
2	681.81	45	Assumed alive	159	6	0	3	18	1	2	99	2	Other	0	4	99	99	99
2	8221.15	56	Assumed alive	172	8.2	1	4	60	3	2	99	2	Non-Hispanic White	1	2	1	1	99
2	13473.6	44	Assumed alive	175	3.9	0	1	52	2	2	99	3	Non-Hispanic White	1	2	0	1	99
1	1068.74	49	Assumed alive	162	6.4	0	4	19	1	1	99	3	Non-Hispanic Black	3	1	99	99	99
2	11092.1	44	Assumed alive	175	3.3	0	1	57	2	2	99	4	Hispanic	3	4	0	1	99
1	2738.52	56	Assumed deceased	14	4.1	0	1	79	3	1	99	4	Non-Hispanic White	1	1	0	1	99
1	2642.59	55	Assumed alive	172	4.4	0	1	47	2	2	99	3	Hispanic	3	2	1	1	99
2	5320.24	47	Assumed deceased	141	4.8	0	2	58	2	1	99	3	Non-Hispanic White	1	2	1	1	99
2	924.944	54	Assumed alive	161	4.6	0	2	26	1	2	99	3	Non-Hispanic White	1	3	0	1	99
2	2188.7	58	Assumed alive	176	5.7	0	3	58	2	1	99	1	Hispanic	0	2	0	1	99
1	951.67	54	Assumed alive	165	5.3	0	2	25	1	2	99	3	Non-Hispanic White	1	2	0	0	99
2	864.486	44	Assumed alive	175	3.7	0	1	28	1	2	99	3	Non-Hispanic White	1	3	0	1	99
1	1113.38	49	Assumed alive	156	2.7	0	1	22	1	2	99	3	Non-Hispanic White	1	1	1	1	99
1	4639.24	49	Assumed deceased	125	5.4	0	3	46	2	2	99	1	Non-Hispanic Black	0	2	1	1	99
1	629.398	58	Assumed alive	166	5.3	0	2	62	3	2	99	2	Hispanic	1	2	0	1	99
1	14803.9	46	Assumed alive	170	6.1	0	3	46	2	1	99	2	Non-Hispanic White	1	3	0	1	99
1	3414.2	56	Assumed alive	175	5.6	0	3	41	2	1	99	1	Hispanic	1	2	0	1	99
2	453.96	50	Assumed alive	157	3.7	0	1	24	1	2	99	1	Hispanic	1	2	0	0	99
2	1757.66	58	Assumed alive	177	4.5	0	2	23	1	2	99	2	Hispanic	0	3	0	1	99
1	4145.15	47	Assumed alive	179	6.5	0	4	19	1	1	99	1	Non-Hispanic White	0	2	99	99	99
1	3399.59	51	Assumed alive	164	4.7	0	2	54	2	2	99	3	Non-Hispanic Black	1	2	1	1	99
1	3266.81	45	Assumed alive	163	5.8	0	3	80	3	1	99	3	Non-Hispanic White	1	99	0	99	99
1	16513.7	49	Assumed alive	162	3.1	0	1	35	1	2	99	3	Non-Hispanic White	1	1	1	1	99
2	2982.37	44	Assumed alive	176	7.2	1	4	18	1	1	99	2	Other	2	2	99	99	99
1	3128.14	56	Assumed alive	176	2.8	0	1	20	1	2	99	2	Hispanic	2	2	0	1	99
1	6276.49	44	Assumed deceased	162	4.9	0	2	74	3	2	99	3	Non-Hispanic White	3	1	1	1	99
1	4347.32	56	Assumed deceased	168	4.7	0	2	37	1	1	99	2	Non-Hispanic Black	1	3	0	1	99
1	16765.7	49	Assumed alive	162	5.9	0	3	46	2	2	99	3	Non-Hispanic White	1	2	0	1	99
1	4039.01	52	Assumed alive	180	3.4	0	1	29	1	2	99	3	Non-Hispanic Black	3	1	0	1	99
2	4625.77	55	Assumed alive	168	7.3	1	4	22	1	1	99	3	Non-Hispanic Black	0	4	1	1	99
2	8035.39	52	Assumed alive	167	2.8	0	1	21	1	2	99	3	Non-Hispanic White	1	1	0	0	99
2	327.263	55	Assumed alive	168	5.1	0	2	23	1	2	99	1	Hispanic	1	4	0	0	99
1	3877.56	54	Assumed alive	164	6	0	3	32	1	1	99	2	Non-Hispanic Black	2	3	0	1	99
1	2820.57	46	Assumed alive	170	3.2	0	1	29	1	2	99	1	Hispanic	1	1	0	1	99
1	1780.11	49	Assumed deceased	115	6.3	0	3	62	3	1	99	3	Non-Hispanic Black	3	2	1	1	99
1	3082.66	46	Assumed alive	170	6	0	3	55	2	1	99	3	Hispanic	1	2	1	1	99
2	8324.06	45	Assumed alive	159	4.9	0	2	22	1	1	99	2	Non-Hispanic Black	0	1	0	99	99
2	745.866	55	Assumed alive	168	3.6	0	1	18	1	2	99	2	Hispanic	0	1	99	99	99
1	4766.88	47	Assumed deceased	172	5.5	0	3	81	3	2	99	3	Non-Hispanic White	1	1	0	1	99
1	751.904	55	Assumed alive	173	3.4	0	1	61	3	2	99	3	Hispanic	1	3	0	1	99
1	7308.46	56	Assumed deceased	166	5.4	0	3	74	3	1	99	4	Non-Hispanic White	1	2	1	1	99
2	5851.68	49	Assumed deceased	46	7.4	1	4	79	3	1	99	3	Non-Hispanic White	1	4	0	1	99
1	2212.57	48	Assumed deceased	55	4.2	0	1	73	3	1	99	4	Non-Hispanic White	3	1	1	1	99
1	5498.46	50	Assumed alive	158	4.7	0	2	40	2	1	99	1	Non-Hispanic White	1	1	0	0	99
1	8991.71	56	Assumed alive	177	4.3	0	1	73	3	2	99	4	Non-Hispanic White	1	1	0	0	99
2	14724.1	46	Assumed alive	178	2.3	0	1	48	2	2	99	3	Non-Hispanic White	1	1	1	1	99
2	11604.3	44	Assumed alive	176	5.6	0	3	51	2	1	99	2	Non-Hispanic White	1	1	1	1	99
2	5126.41	44	Assumed alive	175	5.8	0	3	18	1	2	99	1	Non-Hispanic White	0	99	99	99	99
2	966.94	46	Assumed alive	178	2.8	0	1	20	1	2	99	2	Non-Hispanic White	0	2	1	1	99
1	11951.6	46	Assumed alive	170	4	0	1	31	1	1	99	4	Non-Hispanic White	1	3	0	1	99
1	1137.86	51	Assumed deceased	37	8.6	1	4	65	3	1	99	2	Non-Hispanic Black	1	4	1	1	99
1	1113.38	49	Assumed alive	162	3.2	0	1	20	1	2	99	1	Non-Hispanic White	3	3	1	1	99
1	7796.57	45	Assumed alive	163	4	0	1	51	2	2	99	2	Non-Hispanic White	1	4	0	1	99
2	685.769	51	Assumed alive	170	5.1	0	2	20	1	2	99	3	Non-Hispanic Black	3	1	0	1	99
2	1140.11	47	Assumed alive	171	2.7	0	1	22	1	2	99	2	Non-Hispanic White	0	1	1	1	99
2	11734.6	50	Assumed alive	157	3.7	0	1	57	2	1	99	3	Non-Hispanic White	1	4	1	1	99
2	3702.68	49	Assumed alive	169	5.9	0	3	41	2	1	99	3	Non-Hispanic Black	3	3	1	1	99
1	7768.04	44	Assumed alive	178	4.4	0	1	66	3	2	99	3	Non-Hispanic White	0	2	1	1	99
2	4332.09	50	Assumed deceased	144	5.7	0	3	67	3	1	99	1	Non-Hispanic White	2	2	1	1	99
1	11708	49	Assumed alive	162	5.6	0	3	65	3	2	99	2	Non-Hispanic White	1	1	0	0	99
2	2316.75	49	Assumed deceased	100	7.4	1	4	61	3	2	99	1	Non-Hispanic Black	3	4	0	1	99
1	3755.14	45	Assumed alive	163	3.9	0	1	37	1	2	99	1	Non-Hispanic Black	0	1	0	1	99
1	14660.9	58	Assumed alive	166	3.9	0	1	33	1	2	99	4	Non-Hispanic White	2	1	0	1	99
2	3853.24	51	Assumed alive	171	4.9	0	2	49	2	2	99	3	Non-Hispanic Black	0	2	1	1	99
2	2242.25	58	Assumed alive	176	5.1	0	2	56	2	1	99	1	Hispanic	1	2	1	1	99
1	4125.59	50	Assumed alive	158	5.5	0	3	29	1	1	99	2	Non-Hispanic Black	2	1	0	1	99
1	3190.58	56	Assumed alive	176	5.5	0	3	54	2	2	99	2	Hispanic	3	2	1	1	99
2	5851.68	49	Assumed alive	168	6	0	3	77	3	1	99	4	Non-Hispanic White	1	3	1	1	99
2	2401.98	58	Assumed alive	177	4.1	0	1	60	3	2	99	3	Non-Hispanic Black	1	1	0	99	99
2	1937.97	51	Assumed alive	170	6	0	3	63	3	2	99	1	Non-Hispanic Black	3	3	1	1	99
2	4533.76	49	Assumed alive	168	4.2	0	1	19	1	2	99	1	Non-Hispanic White	0	1	99	99	99
2	7720.68	44	Assumed deceased	148	4.9	0	2	73	3	2	99	1	Non-Hispanic White	1	1	1	1	99
1	5213.37	57	Assumed alive	164	5	0	2	23	1	1	99	2	Hispanic	0	2	0	1	99
2	821.291	51	Assumed alive	171	3	0	1	18	1	2	99	1	Non-Hispanic Black	0	3	99	99	99
1	6494.76	45	Assumed alive	163	6.4	1	4	51	2	2	99	3	Non-Hispanic White	3	4	1	1	99
2	2748.92	45	Assumed alive	160	4.3	0	1	44	2	2	99	2	Non-Hispanic Black	1	2	0	99	99
2	15993.4	47	Assumed alive	171	5.3	0	2	46	2	2	99	3	Non-Hispanic White	1	3	1	1	99
2	12682.1	57	Assumed alive	173	5.7	0	3	51	2	1	99	4	Non-Hispanic White	0	1	0	1	99
2	8309.58	46	Assumed alive	178	6.2	1	3	24	1	2	99	3	Non-Hispanic White	0	4	1	99	99
2	2327.36	56	Assumed alive	172	5.4	0	3	22	1	1	99	1	Hispanic	0	1	0	1	99
1	4459.23	52	Assumed alive	180	3.8	0	1	31	1	2	99	3	Non-Hispanic Black	1	3	0	1	99
1	4173.99	54	Assumed alive	164	8.3	1	4	37	1	1	99	1	Hispanic	1	2	1	1	99
2	3585.08	54	Assumed alive	160	4	0	1	33	1	2	99	3	Hispanic	3	1	0	1	99
2	3810.32	47	Assumed deceased	144	5.9	0	3	81	3	1	99	3	Non-Hispanic White	1	2	1	1	99
2	1719.76	56	Assumed alive	172	4.6	0	2	61	3	2	99	3	Non-Hispanic Black	3	1	1	1	99
2	8619.5	45	Assumed alive	159	6	0	3	48	2	1	99	3	Non-Hispanic Black	1	1	1	99	99
1	2550.94	54	Assumed alive	164	5.3	0	2	28	1	2	99	1	Hispanic	1	2	0	0	99
2	361.967	58	Assumed alive	176	4.7	0	2	39	2	2	99	1	Hispanic	1	1	0	1	99
1	13122.5	46	Assumed alive	170	4.3	0	1	41	2	2	99	3	Other	1	2	1	1	99
2	12374.6	46	Assumed alive	178	6.3	1	3	77	3	2	99	2	Non-Hispanic White	3	3	0	1	99
1	729.244	51	Assumed alive	163	4.8	0	2	19	1	2	99	3	Non-Hispanic Black	0	1	99	99	99
2	7550.99	52	Assumed alive	167	5.5	0	3	62	3	1	99	2	Other	1	1	0	1	99
2	2931.23	46	Assumed alive	178	6.2	1	3	74	3	2	99	3	Non-Hispanic Black	1	3	1	1	99
1	5205.15	50	Assumed alive	158	4.2	0	1	30	1	2	99	3	Non-Hispanic Black	0	4	1	1	99
2	11098.7	52	Assumed alive	167	4.4	0	1	58	2	2	99	4	Non-Hispanic White	1	1	0	1	99
2	13306.8	49	Assumed alive	170	5.3	0	2	59	3	2	99	3	Non-Hispanic White	3	2	0	1	99
2	273.383	56	Assumed alive	172	4.4	0	1	29	1	2	99	3	Hispanic	1	1	0	99	99
2	2246.61	54	Assumed alive	158	2.8	0	1	59	3	2	99	1	Hispanic	1	2	0	1	99
1	616.182	58	Assumed deceased	160	6.9	0	4	70	3	1	99	1	Hispanic	1	3	1	1	99
1	10795.2	44	Assumed alive	178	6.6	0	4	47	2	1	99	1	Non-Hispanic White	1	3	1	1	99
1	3192.6	53	Assumed alive	159	5.3	0	2	24	1	1	99	2	Hispanic	0	1	1	99	99
2	3101.38	44	Assumed deceased	36	4.9	0	2	80	3	1	99	1	Non-Hispanic White	1	1	1	0	99
2	672.807	45	Assumed alive	159	4.6	0	2	19	1	2	99	1	Non-Hispanic Black	2	2	99	99	99
2	1757.3	53	Assumed deceased	104	7.3	1	4	60	3	1	99	3	Non-Hispanic Black	1	2	1	1	99
1	16227.9	54	Assumed alive	165	5.2	0	2	44	2	2	99	2	Non-Hispanic White	1	4	0	1	99
1	3688.74	55	Assumed alive	173	5.7	0	3	34	1	1	99	1	Hispanic	1	2	0	1	99
1	950.427	56	Assumed deceased	145	5.7	0	3	61	3	1	99	1	Hispanic	1	3	1	1	99
2	2473.61	46	Assumed deceased	158	3.3	0	1	77	3	1	99	2	Non-Hispanic White	1	2	0	1	99
1	13236.4	54	Assumed alive	164	5.4	0	3	25	1	1	99	4	Non-Hispanic White	0	1	0	1	99
2	1851.85	52	Assumed alive	167	4.4	0	1	66	3	2	99	1	Non-Hispanic Black	3	1	0	1	99
2	3853.24	51	Assumed alive	171	3.4	0	1	53	2	2	99	4	Non-Hispanic Black	3	2	1	1	99
2	4276.92	51	Assumed alive	170	4.5	0	2	33	1	2	99	3	Non-Hispanic Black	0	3	0	1	99
2	9643.36	49	Assumed alive	171	3.9	0	1	29	1	2	99	3	Non-Hispanic White	3	1	0	1	99
1	2771.38	52	Assumed alive	180	4.4	0	1	30	1	2	99	2	Hispanic	1	2	0	1	99
1	7753.6	55	Assumed deceased	61	3.7	0	1	79	3	2	99	2	Non-Hispanic White	3	2	1	1	99
1	1539.27	57	Assumed deceased	151	6.6	0	4	73	3	1	99	1	Hispanic	2	3	1	1	99
1	1137.86	51	Assumed deceased	108	7.1	1	4	65	3	1	99	1	Non-Hispanic Black	2	2	1	99	99
2	977.804	46	Assumed alive	177	4.6	0	2	22	1	2	99	2	Non-Hispanic White	2	2	1	1	99
2	4981.93	48	Assumed deceased	148	6.9	1	4	81	3	2	99	1	Non-Hispanic White	3	3	0	1	99
1	1167.17	57	Assumed alive	165	5.9	0	3	19	1	1	99	2	Hispanic	0	3	99	99	99
1	3455.9	48	Assumed alive	160	6.9	0	4	48	2	1	99	2	Non-Hispanic Black	2	3	1	1	99
1	667.164	56	Assumed alive	174	4.6	0	2	19	1	2	99	1	Hispanic	0	4	99	99	99
2	4672.71	44	Assumed alive	175	5.3	0	2	85	3	2	99	2	Non-Hispanic White	3	2	1	1	99
1	11884.5	55	Assumed alive	173	4.9	0	2	50	2	1	99	3	Hispanic	1	2	1	1	99
2	4434.68	55	Assumed alive	169	4.9	0	2	35	1	2	99	1	Hispanic	1	2	0	1	99
2	1421.57	49	Assumed alive	168	5.6	0	3	60	3	1	99	2	Non-Hispanic Black	1	1	1	1	99
2	5649.23	50	Assumed deceased	104	5.9	0	3	79	3	1	99	1	Non-Hispanic White	1	2	1	1	99
2	1705.06	56	Assumed alive	172	5.6	0	3	28	1	2	99	2	Hispanic	2	2	0	1	99
1	3414.2	56	Assumed alive	175	4.4	0	1	40	2	1	99	1	Hispanic	1	1	1	1	99
2	815.349	52	Assumed alive	167	5.2	0	2	18	1	1	99	1	Non-Hispanic Black	0	3	99	99	99
2	2791.18	54	Assumed alive	161	3.3	0	1	27	1	2	99	3	Hispanic	0	2	0	1	99
2	3089.74	52	Assumed alive	167	5.1	0	2	30	1	1	99	1	Hispanic	1	2	1	1	99
1	3082.66	46	Assumed alive	170	5.9	0	3	53	2	1	99	3	Hispanic	0	2	1	1	99
1	15652.1	46	Assumed alive	170	4.4	0	1	45	2	2	99	2	Non-Hispanic White	1	3	1	1	99
1	827.704	48	Assumed alive	160	4.3	0	1	19	1	2	99	1	Hispanic	2	2	99	99	99
2	8126.94	52	Assumed alive	167	2.6	0	1	21	1	2	99	2	Other	0	1	0	0	99
1	1569.62	50	Assumed deceased	49	4.8	0	2	65	3	1	99	1	Non-Hispanic Black	0	4	1	1	99
1	12259.6	46	Assumed alive	170	7.1	1	4	33	1	1	99	1	Non-Hispanic White	1	2	0	1	99
1	13952.6	46	Assumed alive	170	5	0	2	50	2	1	99	4	Non-Hispanic White	1	1	1	1	99
2	8815.54	52	Assumed alive	167	5.6	0	3	32	1	1	99	1	Hispanic	1	2	1	1	99
2	1479.05	55	Assumed deceased	161	4.9	0	2	62	3	2	99	1	Hispanic	3	2	1	1	99
1	685.919	54	Assumed alive	177	4.7	0	2	19	1	2	99	1	Hispanic	0	2	99	99	99
1	12031.7	48	Assumed alive	159	6.9	0	4	41	2	1	99	3	Non-Hispanic White	0	3	0	1	99
2	922.135	58	Assumed alive	177	3.9	0	1	62	3	2	99	1	Hispanic	1	3	0	1	99
2	4577.16	53	Assumed alive	166	4.3	0	1	40	2	1	99	1	Non-Hispanic Black	1	1	0	0	99
1	1039.43	46	Assumed alive	169	4.8	0	2	26	1	2	99	2	Non-Hispanic White	1	2	0	1	99
1	11448.3	49	Assumed alive	162	7.2	1	4	62	3	1	99	3	Non-Hispanic White	1	3	0	1	99
2	8171.14	46	Assumed deceased	45	6.7	1	4	72	3	2	99	3	Non-Hispanic White	0	99	0	99	99
2	4791.26	45	Assumed alive	159	6.5	0	4	22	1	1	99	4	Hispanic	0	3	0	1	99
2	16977.4	53	Assumed alive	166	3.2	0	1	49	2	2	99	4	Non-Hispanic White	1	1	1	1	99
2	5649.23	44	Assumed alive	175	5.5	0	3	70	3	1	99	4	Non-Hispanic White	1	3	1	1	99
1	9602.5	55	Assumed alive	172	4.9	0	2	20	1	2	99	3	Non-Hispanic White	0	1	0	1	99
2	1016.44	48	Assumed alive	178	3.7	0	1	31	1	2	99	3	Non-Hispanic Black	1	4	0	1	99
2	2864.84	52	Assumed alive	167	4.2	0	1	30	1	2	99	4	Hispanic	1	2	0	1	99
1	5660.23	48	Assumed alive	160	4.9	0	2	19	1	1	99	2	Non-Hispanic White	0	2	99	99	99
1	13122.8	45	Assumed alive	163	4.5	0	2	38	2	2	99	4	Non-Hispanic White	0	3	0	1	99
1	16765.7	49	Assumed alive	162	6.3	1	3	42	2	2	99	3	Non-Hispanic White	1	3	0	0	99
1	15374.2	50	Assumed alive	157	4.2	0	1	47	2	2	99	3	Non-Hispanic White	1	2	0	1	99
1	2692.03	51	Assumed alive	164	6.6	1	4	69	3	2	99	3	Non-Hispanic Black	1	3	0	0	99
2	5515.22	49	Assumed alive	169	5.2	0	2	35	1	1	99	4	Non-Hispanic Black	1	1	1	1	99
2	10085.9	48	Assumed alive	175	3.3	0	1	21	1	2	99	3	Non-Hispanic White	0	1	1	1	99
2	507.108	45	Assumed alive	160	3.9	0	1	29	1	2	99	3	Non-Hispanic Black	1	2	0	1	99
2	14341.7	46	Assumed deceased	160	5.4	0	3	30	1	2	99	4	Non-Hispanic White	1	4	1	1	99
1	2412.67	48	Assumed alive	159	6.5	1	4	19	1	2	99	2	Non-Hispanic White	2	2	99	99	99
1	15478.2	46	Assumed alive	170	4.9	0	2	43	2	2	99	2	Non-Hispanic White	1	2	1	1	99
1	1720.77	51	Assumed alive	163	5.2	0	2	63	3	2	99	2	Non-Hispanic Black	1	4	1	1	99
1	11143.7	44	Assumed alive	176	4.7	0	2	38	2	2	99	2	Other	3	1	0	1	99
1	2459.91	52	Assumed alive	180	4	0	1	26	1	2	99	1	Hispanic	1	1	0	99	99
2	3399.56	55	Assumed alive	169	3.3	0	1	47	2	2	99	1	Hispanic	3	3	0	1	99
2	12907.7	54	Assumed alive	161	5.5	0	3	22	1	1	99	2	Non-Hispanic White	2	1	0	1	99
1	3132.39	58	Assumed alive	166	5	0	2	40	2	1	99	1	Hispanic	1	2	0	1	99
1	7327.57	49	Assumed deceased	65	4.5	0	2	75	3	1	99	2	Non-Hispanic White	1	4	1	1	99
1	4037.37	53	Assumed deceased	87	5.3	0	2	57	2	1	99	3	Non-Hispanic Black	3	2	1	1	99
2	9921.47	52	Assumed alive	167	5.7	0	3	51	2	1	99	3	Hispanic	1	2	0	1	99
2	2265.07	58	Assumed alive	177	4.7	0	2	53	2	2	99	1	Hispanic	3	3	1	1	99
1	1404.85	50	Assumed alive	158	3.8	0	1	31	1	2	99	4	Non-Hispanic White	1	1	0	1	99
1	1986.65	57	Assumed deceased	87	8.2	1	4	85	3	1	99	2	Non-Hispanic White	3	1	1	99	99
1	991.77	49	Assumed deceased	63	5.6	0	3	23	1	2	99	2	Non-Hispanic Black	2	99	0	1	99
1	3544.99	45	Assumed alive	163	5	0	2	19	1	1	99	2	Hispanic	0	1	99	99	99
1	8089.39	57	Assumed deceased	95	6.2	0	3	76	3	1	99	3	Non-Hispanic White	3	2	1	1	99
2	3399.56	55	Assumed alive	169	4.9	0	2	43	2	2	99	1	Hispanic	1	4	0	1	99
2	10487.3	46	Assumed alive	178	4	0	1	21	1	2	99	3	Non-Hispanic White	0	1	1	1	99
1	12075.6	49	Assumed alive	162	4.3	0	1	27	1	2	99	3	Non-Hispanic White	0	1	0	1	99
2	1326.78	55	Assumed alive	169	4.4	0	1	60	3	2	99	1	Hispanic	1	3	0	1	99
2	13842.8	54	Assumed deceased	70	4.5	0	2	53	2	2	99	3	Non-Hispanic White	3	4	1	1	99
1	3135.19	45	Assumed deceased	168	9.1	1	4	81	3	1	99	2	Non-Hispanic White	1	1	1	1	99
2	649.102	49	Assumed alive	170	5.4	0	3	19	1	1	99	1	Hispanic	0	1	99	99	99
1	3215.75	56	Assumed alive	175	4.4	0	1	40	2	2	99	3	Hispanic	3	3	0	1	99
2	13751.3	54	Assumed deceased	94	5.9	0	3	35	1	2	99	2	Other	2	1	0	1	99
2	3316.58	48	Assumed alive	176	4.7	0	2	36	1	2	99	2	Hispanic	1	1	0	1	99
2	16145.6	55	Assumed alive	169	7	0	4	55	2	1	99	3	Non-Hispanic White	2	2	1	1	99
2	12805.5	49	Assumed alive	169	5.6	0	3	46	2	1	99	2	Non-Hispanic White	3	3	1	1	99
1	948.636	52	Assumed alive	180	3.4	0	1	18	1	2	99	1	Hispanic	0	2	99	99	99
1	6167.52	47	Assumed alive	179	3.9	0	1	45	2	2	99	2	Non-Hispanic White	1	2	1	1	99
1	16663	49	Assumed alive	161	6.3	1	3	53	2	2	99	3	Non-Hispanic White	1	2	0	1	99
1	8939.9	44	Assumed alive	178	5.9	0	3	36	1	1	99	2	Non-Hispanic White	1	3	1	1	99
1	9809.41	47	Assumed deceased	122	3	0	1	23	1	2	99	2	Non-Hispanic White	2	1	1	1	99
1	3013.22	44	Assumed alive	178	5.2	0	2	23	1	1	99	1	Non-Hispanic Black	0	1	0	1	99
2	3067.82	52	Assumed alive	167	4.6	0	2	40	2	1	99	4	Non-Hispanic Black	3	1	1	1	99
2	1499.25	48	Assumed alive	176	9.2	1	4	61	3	1	99	4	Non-Hispanic Black	1	3	1	1	99
1	13750.7	50	Assumed alive	161	5.3	0	2	59	3	1	99	4	Non-Hispanic White	1	2	0	1	99
2	12068	53	Assumed alive	167	4.6	0	2	60	3	2	99	2	Non-Hispanic White	1	1	1	1	99
1	3845.86	44	Assumed alive	178	4.2	0	1	35	1	2	99	3	Non-Hispanic Black	0	3	0	1	99
2	3701.92	50	Assumed alive	157	5.9	0	3	25	1	1	99	3	Non-Hispanic Black	0	3	1	1	99
1	1107.13	49	Assumed alive	162	3	0	1	19	1	2	99	2	Non-Hispanic Black	0	1	99	99	99
1	7848.16	44	Assumed alive	177	8.2	1	4	61	3	1	99	4	Non-Hispanic White	1	3	0	1	99
2	6713.37	49	Assumed alive	170	3.6	0	1	27	1	2	99	1	Hispanic	2	2	0	0	99
1	10425.2	44	Assumed alive	178	6.9	0	4	21	1	1	99	2	Non-Hispanic White	0	4	0	1	99
2	9070.89	51	Assumed alive	171	4.3	0	1	29	1	2	99	4	Non-Hispanic White	1	2	0	1	99
1	9964.45	54	Assumed alive	165	7.3	1	4	65	3	1	99	4	Non-Hispanic White	1	2	0	0	99
1	3648.53	46	Assumed alive	170	6.7	0	4	19	1	1	99	1	Other	1	3	99	99	99
2	1654.21	45	Assumed alive	160	5.6	0	3	42	2	2	99	1	Hispanic	1	2	0	1	99
2	560.034	58	Assumed alive	177	3.7	0	1	19	1	2	99	1	Hispanic	0	2	99	99	99
2	4935.2	46	Assumed alive	178	6.6	0	4	65	3	1	99	2	Non-Hispanic White	3	4	1	1	99
2	12938	44	Assumed alive	175	5.7	0	3	57	2	2	99	3	Non-Hispanic White	1	4	0	0	99
1	4097.24	49	Assumed deceased	84	5.3	0	2	83	3	1	99	4	Non-Hispanic White	1	2	1	1	99
2	4888	44	Assumed deceased	41	7.5	1	4	83	3	2	99	1	Non-Hispanic White	3	2	1	1	99
1	3778.94	56	Assumed alive	175	5.2	0	2	28	1	1	99	1	Hispanic	1	2	0	1	99
2	7624.47	44	Assumed deceased	133	5.4	0	3	73	3	2	99	3	Non-Hispanic White	3	2	1	1	99
2	797.482	57	Assumed alive	173	6.6	0	4	62	3	1	99	1	Hispanic	1	2	0	1	99
1	2557.13	56	Assumed alive	176	5.8	0	3	21	1	2	99	2	Hispanic	0	2	1	1	99
2	4729.45	51	Assumed alive	171	5.6	0	3	35	1	1	99	2	Non-Hispanic Black	1	4	1	1	99
2	14003.2	48	Assumed alive	176	5.2	0	2	43	2	2	99	2	Non-Hispanic White	1	3	1	1	99
2	593.242	45	Assumed alive	159	3.4	0	1	24	1	2	99	3	Non-Hispanic Black	0	1	0	99	99
1	1107.13	49	Assumed alive	162	4.4	0	1	18	1	2	99	3	Non-Hispanic Black	0	1	99	99	99
2	7554.58	49	Assumed deceased	116	3.5	0	1	77	3	2	99	2	Non-Hispanic White	3	2	0	1	99
1	10061.4	44	Assumed alive	178	5.3	0	2	50	2	1	99	4	Non-Hispanic White	1	2	0	1	99
1	10795.2	44	Assumed alive	178	5.5	0	3	43	2	1	99	4	Non-Hispanic White	0	4	0	0	99
1	9386.63	47	Assumed alive	179	6.4	1	4	62	3	2	99	2	Other	3	1	0	1	99
2	2484.07	45	Assumed alive	160	4.4	0	1	53	2	1	99	4	Non-Hispanic Black	0	1	1	1	99
1	3365.01	48	Assumed alive	159	4.1	0	1	30	1	1	99	1	Non-Hispanic Black	1	1	1	1	99
2	5847.2	46	Assumed alive	178	5.2	0	2	34	1	1	99	2	Non-Hispanic White	2	1	1	1	99
1	784.8	57	Assumed alive	165	6.8	0	4	18	1	1	99	1	Hispanic	3	1	99	99	99
2	10487.3	46	Assumed alive	178	4.5	0	2	24	1	2	99	3	Non-Hispanic White	1	3	0	0	99
2	3672.66	46	Assumed alive	178	5.1	0	2	83	3	1	99	1	Non-Hispanic White	1	1	1	1	99
2	5205.41	46	Assumed deceased	97	3.5	0	1	85	3	2	99	1	Non-Hispanic White	3	1	1	1	99
2	1421.97	54	Assumed alive	160	5	0	2	66	3	1	99	4	Other	3	2	1	1	99
1	4524.22	56	Assumed alive	175	5.8	0	3	34	1	1	99	4	Hispanic	1	2	0	1	99
1	4414.55	51	Assumed alive	159	6.1	0	3	36	1	1	99	1	Hispanic	0	2	1	1	99
2	4633.07	50	Assumed deceased	101	6.2	1	3	81	3	2	99	3	Non-Hispanic White	1	1	1	1	99
1	14163.8	47	Assumed alive	179	4.9	0	2	45	2	2	99	2	Non-Hispanic White	1	3	1	1	99
2	13926.2	46	Assumed alive	177	9.5	1	4	43	2	1	99	2	Non-Hispanic White	1	3	1	1	99
2	3358.31	57	Assumed alive	173	4.4	0	1	35	1	2	99	1	Hispanic	1	1	0	1	99
1	13250.4	55	Assumed alive	172	5.4	0	3	58	2	2	99	3	Non-Hispanic White	1	2	1	99	99
2	1391.42	45	Assumed alive	159	5.2	0	2	61	3	2	99	2	Non-Hispanic Black	1	3	0	0	99
2	8043.18	52	Assumed alive	167	5.2	0	2	24	1	2	99	4	Non-Hispanic White	0	2	0	1	99
2	4099.6	56	Assumed alive	172	4	0	1	32	1	2	99	3	Non-Hispanic Black	1	4	0	1	99
1	2095.2	49	Assumed deceased	150	7.9	1	4	76	3	1	99	1	Non-Hispanic Black	3	2	1	1	99
2	450.375	56	Assumed alive	172	6.9	0	4	63	3	1	99	1	Hispanic	1	3	1	1	99
1	2996.47	51	Assumed deceased	92	5.6	0	3	31	1	1	99	3	Non-Hispanic Black	0	1	1	1	99
1	3352.63	56	Assumed alive	176	5.4	0	3	53	2	1	99	1	Hispanic	1	1	1	1	99
1	4625.06	49	Assumed alive	162	6.8	1	4	41	2	2	99	3	Non-Hispanic Black	1	4	0	1	99
2	13625	50	Assumed alive	157	4.4	0	1	55	2	2	99	2	Non-Hispanic White	1	1	1	1	99
1	3451.55	50	Assumed alive	158	6.1	0	3	24	1	1	99	2	Hispanic	1	2	0	1	99
2	12500	44	Assumed alive	177	2.8	0	1	32	1	2	99	1	Non-Hispanic White	1	1	1	0	99
1	2924.63	51	Assumed alive	163	2.8	0	1	42	2	2	99	3	Non-Hispanic Black	1	2	0	1	99
1	11350.6	54	Assumed alive	165	6.5	0	4	31	1	1	99	4	Non-Hispanic White	1	1	0	1	99
2	7321.36	44	Assumed deceased	11	5.5	0	3	72	3	2	99	2	Non-Hispanic White	3	1	1	1	99
2	2662.6	56	Assumed alive	172	5.5	0	3	20	1	2	99	1	Non-Hispanic Black	0	4	0	0	99
2	1017.12	58	Assumed alive	177	5.8	0	3	32	1	2	99	4	Other	2	2	1	1	99
2	10962.7	52	Assumed alive	167	4.8	0	2	38	2	2	99	4	Non-Hispanic White	1	1	0	1	99
2	5226.49	46	Assumed deceased	129	6.2	1	3	83	3	2	99	2	Non-Hispanic White	3	2	0	0	99
2	2988.4	50	Assumed alive	157	3.9	0	1	28	1	1	99	1	Hispanic	1	2	0	1	99
2	7161.94	45	Assumed alive	160	5.2	0	2	34	1	1	99	4	Non-Hispanic White	2	1	1	1	99
1	13178.1	50	Assumed alive	157	5.8	0	3	55	2	1	99	2	Other	3	2	1	1	99
2	12158.9	44	Assumed alive	174	5.4	0	3	28	1	1	99	3	Non-Hispanic White	0	1	1	1	99
1	285.946	57	Assumed alive	164	3.5	0	1	20	1	2	99	2	Hispanic	2	1	0	0	99
2	7118.11	49	Assumed alive	169	7.7	1	4	20	1	1	99	1	Hispanic	0	1	0	1	99
1	4050.16	57	Assumed alive	164	4.1	0	1	40	2	2	99	2	Hispanic	1	2	0	1	99
1	9004.58	47	Assumed deceased	25	3.3	0	1	78	3	2	99	2	Non-Hispanic White	3	1	1	1	99
2	1551.34	53	Assumed alive	166	4	0	1	36	1	2	99	2	Non-Hispanic White	1	4	0	1	99
2	11734.6	50	Assumed alive	157	6.5	0	4	50	2	1	99	3	Non-Hispanic White	1	1	1	1	99
2	2988.42	56	Assumed alive	172	4.7	0	2	39	2	1	99	1	Hispanic	3	1	0	99	99
2	3176.72	55	Assumed alive	167	3.8	0	1	24	1	2	99	1	Hispanic	2	2	0	1	99
2	9485.56	47	Assumed deceased	150	4.5	0	2	78	3	2	99	2	Non-Hispanic White	1	1	0	1	99
2	1435.69	50	Assumed deceased	131	6.4	0	4	83	3	1	99	1	Non-Hispanic White	3	2	1	1	99
1	2101.36	55	Assumed alive	172	5.8	0	3	29	1	2	99	3	Hispanic	1	3	0	1	99
2	572.643	57	Assumed alive	172	3.4	0	1	19	1	2	99	1	Hispanic	0	1	99	99	99
2	10888.2	47	Assumed alive	171	4.1	0	1	63	3	2	99	2	Non-Hispanic White	1	1	1	1	99
2	13096.9	57	Assumed alive	174	5.7	0	3	21	1	1	99	3	Non-Hispanic White	0	2	0	1	99
2	13083.3	44	Assumed alive	175	4	0	1	51	2	2	99	2	Non-Hispanic White	1	1	1	1	99
1	3538.76	52	Assumed alive	179	5.4	0	3	25	1	1	99	3	Non-Hispanic Black	0	3	0	1	99
1	1472.19	58	Assumed alive	166	3.5	0	1	85	3	2	99	1	Hispanic	1	1	0	1	99
2	2757.97	47	Assumed alive	171	5.4	0	3	72	3	1	99	1	Non-Hispanic White	1	4	0	1	99
2	12822.1	44	Assumed alive	175	6.7	1	4	38	2	2	99	3	Non-Hispanic White	1	4	1	1	99
1	1394.69	56	Assumed alive	176	6.2	0	3	72	3	1	99	1	Hispanic	3	1	1	1	99
1	8880.83	44	Assumed alive	178	6.2	1	3	69	3	2	99	3	Non-Hispanic White	3	4	0	0	99
1	4170.08	56	Assumed deceased	22	6.2	0	3	85	3	1	99	1	Non-Hispanic White	3	2	1	0	99
2	9024.5	50	Assumed alive	157	6	0	3	65	3	1	99	3	Non-Hispanic White	1	2	1	1	99
2	5959.99	49	Assumed deceased	140	5.8	0	3	74	3	1	99	4	Non-Hispanic White	1	2	1	1	99
2	3672.66	46	Assumed deceased	45	5.7	0	3	85	3	1	99	4	Non-Hispanic White	1	1	0	1	99
2	6441.9	47	Assumed alive	171	5.1	0	2	62	3	2	99	3	Non-Hispanic White	3	1	1	1	99
1	4065.61	44	Assumed alive	178	6.3	0	3	18	1	1	99	2	Non-Hispanic White	0	3	99	99	99
1	15478.2	46	Assumed alive	170	4.5	0	2	48	2	2	99	2	Non-Hispanic White	1	1	0	1	99
2	3187.07	56	Assumed alive	172	4.6	0	2	41	2	2	99	3	Non-Hispanic Black	0	2	0	0	99
1	9602.5	55	Assumed alive	173	4.6	0	2	27	1	2	99	4	Non-Hispanic White	1	1	0	1	99
2	9061.2	44	Assumed alive	175	3.9	0	1	64	3	2	99	2	Non-Hispanic White	3	1	1	99	99
1	2912.05	54	Assumed alive	165	5.4	0	3	40	2	1	99	1	Hispanic	1	2	1	1	99
2	11098.7	52	Assumed alive	167	5.7	0	3	50	2	2	99	3	Non-Hispanic White	1	4	0	0	99
1	9848.54	47	Assumed deceased	156	4.5	0	2	62	3	1	99	1	Non-Hispanic White	1	3	0	1	99
2	2021.34	56	Assumed alive	172	4.2	0	1	22	1	2	99	1	Hispanic	2	1	0	0	99
2	9643.36	49	Assumed alive	169	4.6	0	2	29	1	2	99	1	Non-Hispanic White	2	1	1	1	99
1	12998.3	56	Assumed alive	176	4.8	0	2	37	1	1	99	2	Non-Hispanic White	0	2	0	1	99
2	5579.29	44	Assumed deceased	76	5.8	0	3	74	3	2	99	2	Non-Hispanic White	3	1	1	1	99
2	558.51	57	Assumed alive	174	4.3	0	1	19	1	2	99	2	Hispanic	0	1	99	99	99
2	610.339	57	Assumed alive	174	5.9	0	3	18	1	1	99	1	Hispanic	0	4	99	99	99
2	987.39	53	Assumed alive	166	5.2	0	2	29	1	2	99	1	Hispanic	3	1	0	1	99
1	3904.07	47	Assumed deceased	79	6.9	0	4	58	2	1	99	3	Non-Hispanic Black	1	2	1	1	99
1	10460	44	Assumed alive	178	8	1	4	25	1	1	99	3	Non-Hispanic White	1	2	1	1	99
2	6700.64	52	Assumed alive	167	4	0	1	25	1	1	99	1	Hispanic	2	3	0	99	99
2	2202.64	54	Assumed alive	161	5.8	0	3	22	1	2	99	2	Hispanic	1	3	0	1	99
2	4460.38	47	Assumed alive	172	5.1	0	2	61	3	1	99	3	Non-Hispanic White	3	1	1	1	99
2	2609.34	45	Assumed deceased	100	4	0	1	38	2	1	99	2	Non-Hispanic Black	2	2	0	1	99
2	11031.8	54	Assumed alive	161	6.7	0	4	35	1	1	99	2	Non-Hispanic White	1	2	0	1	99
1	14290.3	54	Assumed alive	165	4.4	0	1	51	2	2	99	3	Non-Hispanic White	1	1	1	1	99
1	5592.77	47	Assumed alive	179	8.3	1	4	19	1	1	99	2	Non-Hispanic White	0	3	99	99	99
1	9459.98	49	Assumed deceased	102	5.7	0	3	72	3	2	99	3	Non-Hispanic White	1	1	1	99	99
2	15908.3	55	Assumed alive	169	5.4	0	3	55	2	1	99	3	Non-Hispanic White	3	2	1	1	99
2	2088.46	51	Assumed deceased	9	8.7	1	4	60	3	2	99	1	Non-Hispanic Black	1	3	0	1	99
1	10585.1	53	Assumed alive	158	3.9	0	1	26	1	2	99	4	Non-Hispanic White	1	1	0	1	99
2	10262	46	Assumed deceased	72	3.2	0	1	64	3	1	99	1	Non-Hispanic White	1	1	1	1	99
2	11604.3	44	Assumed deceased	160	5.7	0	3	56	2	1	99	2	Non-Hispanic White	1	1	0	1	99
1	4625.93	49	Assumed alive	161	5.1	0	2	26	1	2	99	2	Non-Hispanic Black	1	4	0	0	99
2	10483.4	56	Assumed alive	172	5.4	0	3	41	2	2	99	4	Non-Hispanic White	0	2	1	1	99
1	10321.6	54	Assumed alive	165	4.2	0	1	23	1	2	99	3	Non-Hispanic White	0	1	0	1	99
1	3052.47	49	Assumed alive	157	6.7	0	4	43	2	1	99	2	Non-Hispanic Black	3	3	1	1	99
1	2473.95	46	Assumed alive	170	4.5	0	2	48	2	2	99	2	Hispanic	3	1	0	1	99
2	3067.82	52	Assumed alive	167	5.5	0	3	43	2	1	99	2	Non-Hispanic Black	1	3	0	1	99
2	14135	55	Assumed alive	169	3.8	0	1	38	2	1	99	3	Non-Hispanic White	1	2	0	1	99
1	254.392	55	Assumed alive	173	3.5	0	1	25	1	2	99	3	Hispanic	1	2	1	1	99
2	3459.81	51	Assumed alive	171	5.5	0	3	46	2	1	99	3	Non-Hispanic Black	3	2	0	1	99
1	8503.8	54	Assumed alive	165	3.4	0	1	24	1	2	99	3	Non-Hispanic White	0	1	1	1	99
1	10795.2	44	Assumed deceased	26	6.3	0	3	45	2	1	99	3	Non-Hispanic White	0	4	1	1	99
1	5676.8	49	Assumed deceased	164	5.2	0	2	83	3	2	99	2	Non-Hispanic White	3	4	0	1	99
1	1005.6	50	Assumed alive	161	6.1	1	3	28	1	2	99	3	Non-Hispanic Black	2	2	0	1	99
1	11708	49	Assumed alive	161	5.4	0	3	67	3	2	99	4	Non-Hispanic White	1	2	0	1	99
1	9239.33	55	Assumed alive	172	7.1	1	4	65	3	1	99	4	Non-Hispanic White	1	1	0	1	99
1	2924.63	51	Assumed alive	163	3.5	0	1	52	2	2	99	1	Non-Hispanic Black	1	4	0	1	99
2	13125.4	46	Assumed alive	178	3.5	0	1	51	2	1	99	2	Non-Hispanic White	1	2	0	1	99
1	4964.72	56	Assumed alive	176	6	0	3	29	1	2	99	1	Non-Hispanic Black	1	3	0	1	99
1	2816.83	47	Assumed alive	179	4.3	0	1	44	2	2	99	3	Hispanic	3	2	0	99	99
2	14560.5	46	Assumed alive	178	4.2	0	1	45	2	2	99	2	Non-Hispanic White	1	1	1	1	99
2	3851.88	53	Assumed alive	167	3.4	0	1	34	1	2	99	1	Hispanic	1	1	0	99	99
2	6555.31	44	Assumed deceased	61	3.9	0	1	58	2	2	99	1	Non-Hispanic White	1	4	1	1	99
2	2324.18	45	Assumed deceased	6	5.7	0	3	85	3	1	99	1	Non-Hispanic White	3	3	1	99	99
1	3534.95	52	Assumed deceased	45	5.8	0	3	39	2	1	99	1	Non-Hispanic Black	1	4	0	1	99
1	612.183	53	Assumed alive	158	4.6	0	2	19	1	2	99	1	Hispanic	0	2	99	99	99
1	2674.09	55	Assumed alive	172	5.5	0	3	45	2	1	99	1	Hispanic	3	4	0	1	99
2	3975.1	55	Assumed alive	169	5.7	0	3	22	1	1	99	2	Hispanic	1	1	1	1	99
1	1939.77	57	Assumed deceased	58	5.6	0	3	64	3	2	99	1	Hispanic	3	2	1	1	99
1	8397.04	48	Assumed alive	160	5.5	0	3	24	1	2	99	1	Non-Hispanic White	0	1	0	1	99
2	788.098	58	Assumed deceased	63	3.4	0	1	64	3	2	99	3	Hispanic	1	99	0	99	99
1	4710.18	57	Assumed alive	165	8.8	1	4	52	2	1	99	1	Hispanic	1	2	0	1	99
1	3310.16	47	Assumed alive	179	5.9	0	3	23	1	1	99	1	Hispanic	1	2	1	1	99
2	7554.58	49	Assumed deceased	146	6.4	1	4	74	3	2	99	3	Non-Hispanic White	1	2	1	1	99
2	1159.63	44	Assumed alive	173	4.8	0	2	33	1	2	99	3	Non-Hispanic White	2	1	0	1	99
2	7796.84	55	Assumed deceased	135	3.4	0	1	45	2	2	99	3	Non-Hispanic White	3	1	1	1	99
2	8994.95	47	Assumed alive	171	3.6	0	1	71	3	2	99	2	Non-Hispanic White	1	1	0	0	99
2	9609.7	53	Assumed alive	166	8.4	1	4	60	3	1	99	4	Other	1	1	1	1	99
2	13083.3	44	Assumed alive	176	4.6	0	2	55	2	2	99	2	Non-Hispanic White	0	2	1	1	99
1	2996.47	51	Assumed alive	164	4.4	0	1	34	1	1	99	2	Non-Hispanic Black	0	2	0	1	99
2	5527.6	57	Assumed alive	174	4.4	0	1	41	2	2	99	3	Other	1	1	0	0	99
2	10310.8	44	Assumed alive	175	7.6	1	4	39	2	1	99	2	Non-Hispanic White	1	3	0	0	99
2	2242.25	58	Assumed alive	177	4.4	0	1	50	2	1	99	3	Hispanic	1	2	1	1	99
1	1227.8	44	Assumed deceased	75	3.8	0	1	84	3	1	99	1	Non-Hispanic White	1	3	1	99	99
2	548.966	49	Assumed alive	169	4.6	0	2	19	1	2	99	2	Hispanic	1	4	99	99	99
1	749.55	44	Assumed alive	178	5.3	0	2	26	1	2	99	4	Non-Hispanic White	1	2	0	1	99
2	3396.34	51	Assumed alive	170	4.2	0	1	31	1	1	99	3	Non-Hispanic Black	3	2	0	1	99
2	3329.9	56	Assumed alive	172	3.9	0	1	39	2	2	99	1	Hispanic	1	2	0	1	99
2	4013.82	55	Assumed alive	169	6	0	3	20	1	1	99	1	Hispanic	1	2	1	1	99
2	4116.34	53	Assumed alive	167	4.3	0	1	31	1	2	99	3	Hispanic	1	1	0	1	99
2	2433.93	45	Assumed alive	160	4.2	0	1	20	1	2	99	3	Hispanic	1	1	0	1	99
1	6182.35	48	Assumed alive	160	5	0	2	40	2	2	99	1	Non-Hispanic White	1	4	1	1	99
2	3271.99	49	Assumed deceased	38	8.6	1	4	85	3	1	99	2	Non-Hispanic White	1	2	0	0	99
2	16302.2	53	Assumed alive	167	5.3	0	2	34	1	2	99	1	Non-Hispanic White	2	1	1	1	99
2	11148.3	56	Assumed alive	172	4.1	0	1	29	1	2	99	4	Non-Hispanic White	1	1	1	1	99
1	10311.6	54	Assumed alive	165	4.2	0	1	26	1	2	99	4	Other	0	1	0	1	99
1	3215.75	56	Assumed alive	176	5.5	0	3	53	2	2	99	3	Hispanic	3	3	0	1	99
1	10467	52	Assumed alive	180	5.2	0	2	33	1	1	99	4	Non-Hispanic White	3	3	1	1	99
2	6209.77	54	Assumed alive	160	2.7	0	1	67	3	2	99	4	Non-Hispanic White	3	2	0	1	99
2	1525.49	45	Assumed alive	160	6.1	1	3	67	3	2	99	2	Non-Hispanic Black	3	3	1	1	99
2	7597.53	48	Assumed alive	176	4.7	0	2	74	3	2	99	1	Non-Hispanic White	3	2	0	0	99
2	1937.97	51	Assumed alive	170	4.9	0	2	63	3	2	99	1	Non-Hispanic Black	0	3	1	99	99
1	8313.48	47	Assumed alive	179	3.8	0	1	31	1	2	99	1	Non-Hispanic White	0	1	1	1	99
1	13241.4	45	Assumed alive	163	5.4	0	3	56	2	2	99	4	Non-Hispanic White	3	2	0	1	99
1	3660.08	45	Assumed alive	163	4.9	0	2	43	2	1	99	2	Non-Hispanic Black	3	1	1	1	99
1	2365.31	55	Assumed alive	173	4.6	0	2	21	1	2	99	3	Hispanic	0	1	1	1	99
1	1780.11	51	Assumed alive	159	7	0	4	69	3	1	99	3	Non-Hispanic Black	1	99	1	1	99
2	8614.61	44	Assumed alive	176	5.4	0	3	67	3	1	99	2	Non-Hispanic White	1	3	1	1	99
2	4180.31	45	Assumed alive	159	4.9	0	2	71	3	1	99	4	Non-Hispanic White	1	2	1	1	99
1	1213.36	45	Assumed alive	163	3.4	0	1	33	1	2	99	2	Non-Hispanic White	2	2	1	1	99
2	3132.39	58	Assumed alive	177	5.5	0	3	43	2	1	99	1	Hispanic	1	2	1	1	99
1	3421.39	51	Assumed alive	163	4.1	0	1	53	2	2	99	2	Non-Hispanic Black	1	4	0	0	99
2	6174.32	57	Assumed alive	174	4.1	0	1	47	2	2	99	3	Non-Hispanic White	1	4	0	1	99
2	692.568	58	Assumed alive	176	4.1	0	1	60	3	2	99	1	Hispanic	3	3	0	1	99
1	861.489	52	Assumed alive	180	4.4	0	1	27	1	2	99	2	Non-Hispanic Black	0	1	0	1	99
1	12829.5	54	Assumed alive	165	3.3	0	1	45	2	2	99	4	Other	3	2	0	0	99
2	10119.6	48	Assumed alive	176	4.2	0	1	26	1	2	99	4	Non-Hispanic White	2	1	1	1	99
2	1386.61	55	Assumed deceased	146	4.1	0	1	66	3	2	99	1	Hispanic	3	4	0	1	99
1	2531.23	55	Assumed alive	173	3.9	0	1	42	2	2	99	1	Hispanic	1	2	0	1	99
1	3457.89	50	Assumed alive	157	5	0	2	28	1	1	99	1	Hispanic	0	2	0	1	99
2	12366.6	49	Assumed alive	169	6.1	0	3	23	1	1	99	4	Non-Hispanic White	0	2	1	1	99
1	834.728	51	Assumed alive	163	5.2	0	2	18	1	1	99	1	Non-Hispanic Black	0	1	99	99	99
2	1281.49	51	Assumed deceased	81	7.5	1	4	65	3	1	99	1	Non-Hispanic Black	3	99	0	1	99
2	4393.44	44	Assumed deceased	77	5.7	0	3	85	3	2	99	2	Non-Hispanic White	3	2	0	99	99
2	2352.53	45	Assumed alive	158	6.7	0	4	31	1	1	99	3	Non-Hispanic Black	0	2	0	1	99
2	7659.98	52	Assumed alive	167	6.4	1	4	61	3	2	99	4	Non-Hispanic White	3	2	1	1	99
2	13989.6	48	Assumed alive	175	4.8	0	2	40	2	2	99	4	Non-Hispanic White	1	1	1	1	99
1	3975.1	57	Assumed alive	175	4.8	0	2	22	1	1	99	2	Hispanic	0	1	1	1	99
2	16483.5	55	Assumed alive	167	6.3	0	3	20	1	1	99	1	Non-Hispanic White	0	3	1	1	99
1	667.164	56	Assumed alive	176	4.6	0	2	19	1	2	99	3	Hispanic	0	2	99	99	99
1	5261.13	45	Assumed deceased	157	4.5	0	2	55	2	1	99	2	Non-Hispanic White	1	1	1	1	99
1	4621.27	58	Assumed deceased	162	5.1	0	2	75	3	1	99	1	Other	1	1	0	99	99
2	544.264	52	Assumed alive	167	3.9	0	1	18	1	2	99	1	Hispanic	2	3	99	99	99
2	11351.1	49	Assumed alive	169	4.5	0	2	43	2	2	99	2	Other	3	1	1	1	99
1	782.869	58	Assumed alive	166	5.4	0	3	19	1	1	99	3	Hispanic	0	2	99	99	99
2	12461.1	46	Assumed alive	178	5.3	0	2	58	2	2	99	3	Non-Hispanic White	1	3	1	1	99
2	5811.13	45	Assumed alive	159	3.8	0	1	24	1	2	99	2	Non-Hispanic Black	0	1	0	99	99
1	3877.56	54	Assumed alive	165	5	0	2	31	1	1	99	2	Non-Hispanic Black	0	1	1	1	99
1	8760.19	45	Assumed deceased	12	5.4	0	3	69	3	1	99	2	Non-Hispanic White	1	4	1	1	99
2	8868.07	45	Assumed alive	159	2.6	0	1	38	2	2	99	4	Hispanic	1	1	0	1	99
1	2821.68	54	Assumed alive	165	2.9	0	1	18	1	2	99	3	Hispanic	0	1	99	99	99
1	3268.21	52	Assumed deceased	86	7.2	1	4	85	3	1	99	4	Non-Hispanic White	3	2	1	1	99
1	11256	47	Assumed alive	178	5.3	0	2	36	1	1	99	2	Non-Hispanic White	2	1	1	1	99
2	10605.1	46	Assumed alive	177	3.6	0	1	28	1	2	99	2	Non-Hispanic White	0	2	0	0	99
1	10061.4	44	Assumed deceased	165	5.1	0	2	58	2	1	99	2	Other	1	99	0	99	99
2	4325.09	57	Assumed alive	173	6	0	3	47	2	2	99	3	Non-Hispanic Black	1	3	0	99	99
1	927.074	47	Assumed alive	179	3.4	0	1	18	1	2	99	1	Hispanic	1	1	99	99	99
2	1421.57	49	Assumed alive	168	7.8	1	4	69	3	1	99	1	Non-Hispanic Black	3	4	1	1	99
1	12259.6	46	Assumed alive	170	7.6	1	4	39	2	1	99	3	Other	1	2	1	1	99
2	3646.53	44	Assumed alive	177	3.9	0	1	26	1	2	99	3	Non-Hispanic Black	0	1	0	0	99
1	953.923	54	Assumed alive	165	4.6	0	2	27	1	2	99	4	Other	1	2	0	0	99
1	10321.6	54	Assumed alive	165	4.1	0	1	28	1	2	99	4	Non-Hispanic White	1	2	0	1	99
2	929.979	50	Assumed alive	157	3	0	1	26	1	2	99	1	Non-Hispanic White	2	1	1	1	99
1	1008.39	55	Assumed alive	172	4.9	0	2	18	1	2	99	1	Other	0	4	99	99	99
1	10467	52	Assumed alive	179	6.2	0	3	31	1	1	99	4	Non-Hispanic White	0	2	1	1	99
1	13951	47	Assumed alive	179	5.2	0	2	34	1	2	99	4	Non-Hispanic White	2	1	1	1	99
2	3011.23	46	Assumed alive	178	4.1	0	1	19	1	2	99	3	Non-Hispanic White	0	1	99	99	99
2	3045.01	44	Assumed alive	175	6.7	0	4	80	3	1	99	1	Non-Hispanic White	1	2	1	1	99
1	3089.11	58	Assumed deceased	131	7.4	1	4	76	3	2	99	3	Other	3	99	0	0	99
1	4957.65	56	Assumed deceased	109	4.5	0	2	49	2	2	99	1	Non-Hispanic Black	2	1	1	1	99
2	3694.61	55	Assumed alive	167	3.3	0	1	41	2	2	99	1	Hispanic	3	4	1	1	99
1	7579.05	44	Assumed alive	178	5.3	0	2	66	3	2	99	4	Non-Hispanic White	1	1	1	1	99
2	2422.53	58	Assumed alive	177	4.7	0	2	26	1	1	99	3	Hispanic	0	1	1	99	99
2	9762.41	49	Assumed alive	169	4.5	0	2	60	3	2	99	4	Non-Hispanic White	1	4	0	0	99
2	1009.17	46	Assumed alive	178	5	0	2	19	1	1	99	1	Non-Hispanic Black	0	4	99	99	99
2	3011.54	52	Assumed alive	167	5.8	0	3	37	1	1	99	3	Non-Hispanic Black	3	3	1	1	99
1	6642.76	45	Assumed alive	163	3.7	0	1	19	1	2	99	3	Non-Hispanic White	0	2	99	99	99
1	10425.2	44	Assumed alive	178	5	0	2	21	1	1	99	3	Non-Hispanic White	0	1	1	1	99
1	7175.62	44	Assumed deceased	10	3.6	0	1	75	3	2	99	2	Non-Hispanic White	1	1	1	1	99
2	7946.24	44	Assumed alive	176	5.2	0	2	30	1	2	99	3	Non-Hispanic White	2	3	1	1	99
1	3688.74	55	Assumed alive	173	5.7	0	3	33	1	1	99	3	Hispanic	1	3	0	1	99
1	3845.86	44	Assumed alive	178	4.9	0	2	39	2	2	99	3	Non-Hispanic Black	0	2	0	1	99
1	3034.57	44	Assumed alive	178	5.7	0	3	33	1	1	99	3	Non-Hispanic Black	1	3	0	1	99
2	2327.36	56	Assumed alive	172	6.4	0	4	22	1	1	99	2	Hispanic	2	1	1	1	99
2	807.946	51	Assumed alive	171	3.8	0	1	18	1	2	99	1	Non-Hispanic Black	0	1	99	99	99
2	12938	44	Assumed alive	175	4.1	0	1	53	2	2	99	4	Non-Hispanic White	1	1	1	1	99
1	5563.01	48	Assumed alive	160	6.3	1	3	18	1	2	99	2	Non-Hispanic White	0	2	99	99	99
2	2372.2	44	Assumed alive	174	3.7	0	1	28	1	2	99	3	Hispanic	1	2	0	99	99
2	819.844	49	Assumed alive	168	6.3	1	3	18	1	2	99	2	Non-Hispanic Black	0	3	99	99	99
1	2682.88	48	Assumed deceased	45	3.1	0	1	85	3	2	99	1	Non-Hispanic Black	3	2	0	1	99
1	4053.08	55	Assumed alive	172	7.9	1	4	42	2	2	99	2	Non-Hispanic Black	0	2	1	1	99
2	7046.38	47	Assumed deceased	20	2.7	0	1	71	3	2	99	2	Non-Hispanic White	3	2	1	1	99
1	7012.79	46	Assumed deceased	138	4.2	0	1	65	3	2	99	3	Non-Hispanic White	0	1	1	1	99
1	1136.49	46	Assumed alive	170	4.8	0	2	19	1	1	99	2	Hispanic	0	1	99	99	99
2	5004.72	50	Assumed alive	157	4.4	0	1	41	2	2	99	2	Other	0	4	1	1	99
1	2009.16	44	Assumed alive	178	2.4	0	1	25	1	2	99	2	Hispanic	1	2	1	1	99
1	957.973	53	Assumed alive	159	4.3	0	1	19	1	1	99	3	Hispanic	0	1	99	99	99
1	7362.21	57	Assumed alive	164	4.6	0	2	18	1	2	99	1	Non-Hispanic White	0	2	99	99	99
1	4237.71	50	Assumed deceased	8	9.1	1	4	54	2	1	99	3	Non-Hispanic Black	2	99	1	99	99
1	2692.03	49	Assumed alive	162	4.6	0	2	62	3	2	99	1	Non-Hispanic Black	1	3	1	0	99
1	2676.46	54	Assumed alive	164	3	0	1	23	1	2	99	1	Hispanic	1	3	0	0	99
1	11286.9	44	Assumed alive	177	4.5	0	2	48	2	2	99	3	Non-Hispanic White	1	2	1	1	99
2	507.51	49	Assumed alive	169	5.2	0	2	18	1	2	99	1	Hispanic	0	1	99	99	99
2	2982.37	44	Assumed alive	175	4.7	0	2	18	1	1	99	2	Non-Hispanic White	0	1	99	99	99
1	2772.34	54	Assumed alive	164	4.4	0	1	27	1	2	99	1	Hispanic	0	3	0	0	99
1	5243.24	45	Assumed alive	163	6.3	0	3	18	1	1	99	1	Non-Hispanic White	0	2	99	99	99
1	3052.47	51	Assumed deceased	173	3.8	0	1	59	3	1	99	1	Non-Hispanic Black	1	3	0	1	99
1	12397.4	46	Assumed alive	169	7.1	1	4	34	1	1	99	3	Non-Hispanic White	0	2	1	1	99
1	12461.1	48	Assumed alive	160	4.1	0	1	54	2	2	99	2	Non-Hispanic White	3	1	1	1	99
1	1107.13	52	Assumed alive	179	4.9	0	2	19	1	2	99	2	Non-Hispanic Black	0	4	99	99	99
1	6089.62	50	Assumed alive	161	5.8	0	3	30	1	1	99	3	Non-Hispanic White	0	3	0	0	99
1	4696.19	49	Assumed alive	163	6.9	0	4	24	1	1	99	4	Non-Hispanic Black	1	3	0	0	99
2	4325.53	44	Assumed alive	177	5.3	0	2	19	1	2	99	2	Hispanic	2	1	99	99	99
2	1720.24	58	Assumed alive	176	5	0	2	62	3	2	99	2	Non-Hispanic Black	3	3	1	0	99
2	5362.36	50	Assumed alive	156	6.7	0	4	39	2	1	99	2	Non-Hispanic White	1	4	0	1	99
2	702.93	55	Assumed alive	169	3.4	0	1	19	1	2	99	1	Hispanic	0	1	99	99	99
1	741.13	52	Assumed alive	179	5.1	0	2	20	1	2	99	2	Non-Hispanic Black	1	2	0	0	99
1	1020.98	50	Assumed alive	158	4.1	0	1	29	1	2	99	3	Non-Hispanic White	1	3	1	1	99
1	4639.24	49	Assumed alive	162	5.3	0	2	49	2	2	99	4	Non-Hispanic Black	3	4	0	1	99
2	2255.13	54	Assumed deceased	105	5.2	0	2	64	3	2	99	1	Non-Hispanic Black	3	3	1	1	99
2	10051.7	44	Assumed alive	177	5	0	2	31	1	1	99	1	Non-Hispanic White	1	1	1	1	99
2	3193.58	50	Assumed alive	157	5.7	0	3	23	1	1	99	1	Hispanic	0	1	1	1	99
1	1414.35	46	Assumed alive	169	4.5	0	2	31	1	2	99	4	Non-Hispanic White	1	2	1	1	99
1	4636.56	49	Assumed deceased	49	5.2	0	2	53	2	1	99	1	Non-Hispanic Black	3	4	1	0	99
1	3768.14	57	Assumed alive	164	4.7	0	2	43	2	1	99	1	Hispanic	1	2	1	1	99
2	5275.07	51	Assumed deceased	150	8.3	1	4	70	3	1	99	4	Non-Hispanic White	1	2	1	1	99
1	1068.74	49	Assumed alive	161	5.6	0	3	19	1	1	99	3	Non-Hispanic Black	0	4	99	99	99
1	768.161	57	Assumed alive	157	6.2	0	3	18	1	1	99	1	Hispanic	2	1	99	99	99
2	9140.53	44	Assumed alive	175	3.6	0	1	29	1	2	99	1	Non-Hispanic White	1	1	0	1	99
2	4320.94	58	Assumed alive	177	4.2	0	1	38	2	1	99	1	Hispanic	1	4	1	1	99
1	4791.84	58	Assumed deceased	61	3.7	0	1	74	3	1	99	1	Non-Hispanic White	1	1	0	1	99
1	6836.18	49	Assumed alive	162	4.8	0	2	79	3	2	99	2	Non-Hispanic White	1	2	1	1	99
2	2528.79	54	Assumed alive	161	3.8	0	1	56	2	2	99	3	Hispanic	3	4	1	1	99
1	2151.44	55	Assumed deceased	129	5.3	0	2	63	3	2	99	1	Non-Hispanic Black	1	1	1	1	99
2	12667.7	47	Assumed alive	171	6.8	0	4	39	2	1	99	3	Non-Hispanic White	2	2	0	1	99
2	15468.5	47	Assumed alive	171	5.5	0	3	48	2	1	99	3	Non-Hispanic White	2	1	1	1	99
1	8324.58	57	Assumed alive	164	7	0	4	38	2	1	99	1	Non-Hispanic White	3	2	1	1	99
1	3879.2	47	Assumed alive	179	5.8	0	3	44	2	1	99	1	Non-Hispanic Black	1	1	1	1	99
2	7075.8	52	Assumed deceased	72	3.6	0	1	76	3	2	99	4	Non-Hispanic White	3	1	1	1	99
2	5626.62	50	Assumed deceased	130	5.6	0	3	73	3	2	99	2	Non-Hispanic White	3	3	1	1	99
1	1107.13	49	Assumed alive	163	4.4	0	1	18	1	2	99	3	Non-Hispanic Black	0	1	99	99	99
1	3400.22	51	Assumed alive	163	4.2	0	1	28	1	2	99	3	Non-Hispanic Black	1	4	0	99	99
2	11129.9	52	Assumed alive	167	4.9	0	2	45	2	2	99	3	Non-Hispanic White	1	1	1	1	99
2	4275.67	54	Assumed alive	157	5.6	0	3	51	2	2	99	3	Non-Hispanic Black	0	3	1	1	99
1	3450.19	52	Assumed alive	179	8.6	1	4	42	2	2	99	1	Non-Hispanic Black	1	4	0	0	99
1	13278.6	45	Assumed alive	163	4.3	0	1	40	2	2	99	3	Non-Hispanic White	1	4	0	1	99
1	3651.85	48	Assumed alive	160	6.2	0	3	32	1	1	99	1	Hispanic	1	2	1	1	99
1	4459.23	52	Assumed alive	179	4.1	0	1	30	1	2	99	4	Non-Hispanic Black	1	2	0	1	99
2	2853.55	57	Assumed alive	172	5.8	0	3	40	2	1	99	3	Hispanic	1	2	1	1	99
1	1339.27	51	Assumed deceased	129	6.9	0	4	78	3	1	99	2	Non-Hispanic Black	1	2	0	1	99
1	751.904	55	Assumed alive	172	6.2	1	3	67	3	2	99	2	Hispanic	1	1	0	1	99
2	11245.5	46	Assumed deceased	112	5.2	0	2	37	1	1	99	1	Non-Hispanic White	3	1	1	1	99
2	11604.3	44	Assumed alive	176	5.3	0	2	50	2	1	99	2	Non-Hispanic White	1	2	1	1	99
1	2259.94	58	Assumed alive	166	6.5	0	4	47	2	1	99	4	Hispanic	0	3	1	1	99
2	1421.97	54	Assumed alive	160	3.3	0	1	64	3	1	99	1	Non-Hispanic Black	3	1	1	1	99
1	2924.63	51	Assumed alive	163	4.2	0	1	45	2	2	99	4	Non-Hispanic Black	2	4	0	0	99
1	720.293	56	Assumed alive	175	4.8	0	2	19	1	1	99	1	Hispanic	0	1	99	99	99
2	10737.6	50	Assumed alive	157	8	1	4	39	2	1	99	3	Non-Hispanic White	1	3	1	1	99
1	1005.09	56	Assumed alive	176	3.2	0	1	66	3	2	99	1	Hispanic	1	2	0	0	99
2	9349.85	49	Assumed deceased	79	4.9	0	2	64	3	2	99	3	Non-Hispanic White	1	3	1	1	99
1	1478.2	45	Assumed deceased	50	5.6	0	3	82	3	1	99	2	Non-Hispanic White	1	1	0	0	99
2	9061.2	50	Assumed alive	157	5.1	0	2	67	3	2	99	2	Non-Hispanic White	3	1	0	1	99
2	16074	47	Assumed alive	171	4.2	0	1	58	2	2	99	4	Non-Hispanic White	1	3	0	1	99
2	3448.48	46	Assumed alive	178	7.5	1	4	80	3	1	99	3	Non-Hispanic White	1	3	0	1	99
1	11273.5	46	Assumed alive	169	5.8	0	3	27	1	2	99	3	Non-Hispanic White	0	1	1	1	99
2	1279.57	48	Assumed alive	176	1.2	0	1	35	1	2	99	4	Non-Hispanic White	1	1	0	1	99
2	901.92	46	Assumed alive	178	5.2	0	2	19	1	2	99	1	Other	2	3	99	99	99
1	11350.6	54	Assumed deceased	90	7.2	1	4	39	2	1	99	3	Non-Hispanic White	0	3	1	1	99
1	1629.12	57	Assumed deceased	139	3.1	0	1	30	1	2	99	3	Other	2	3	1	1	99
2	3999.41	53	Assumed alive	166	5.5	0	3	29	1	1	99	3	Hispanic	1	2	1	1	99
1	11789.5	58	Assumed alive	166	4.2	0	1	36	1	1	99	4	Non-Hispanic White	2	1	0	1	99
2	3975.1	55	Assumed alive	169	5.9	0	3	27	1	1	99	2	Hispanic	2	3	0	1	99
2	3301.96	57	Assumed alive	163	4.3	0	1	24	1	1	99	3	Hispanic	0	2	0	1	99
1	5222.75	57	Assumed alive	164	6.7	0	4	19	1	1	99	3	Non-Hispanic White	0	1	99	99	99
1	4978.62	45	Assumed alive	163	3.6	0	1	18	1	2	99	1	Non-Hispanic White	2	1	99	99	99
2	11128.4	48	Assumed alive	176	6.6	0	4	35	1	1	99	4	Non-Hispanic White	0	2	0	1	99
2	3158.4	57	Assumed alive	173	6.3	0	3	26	1	1	99	1	Hispanic	1	2	1	1	99
2	12662.3	50	Assumed alive	157	7.8	1	4	28	1	1	99	1	Non-Hispanic White	1	3	1	1	99
2	14341.7	46	Assumed alive	178	4.2	0	1	30	1	2	99	3	Non-Hispanic White	1	2	0	1	99
2	14305.4	53	Assumed alive	167	5.4	0	3	58	2	2	99	4	Other	1	4	1	1	99
1	1111.58	53	Assumed alive	159	3.8	0	1	19	1	2	99	3	Other	2	1	99	99	99
2	11128.4	48	Assumed alive	178	4.8	0	2	39	2	1	99	4	Non-Hispanic White	1	4	0	1	99
2	750.147	44	Assumed alive	176	5.2	0	2	18	1	1	99	1	Other	0	1	99	99	99
1	3301.96	55	Assumed alive	172	4.2	0	1	38	2	2	99	1	Hispanic	1	1	0	0	99
1	2481.79	58	Assumed alive	166	5.6	0	3	28	1	1	99	2	Hispanic	1	2	1	1	99
1	4043.26	52	Assumed alive	180	4.1	0	1	50	2	2	99	4	Non-Hispanic Black	1	1	0	1	99
2	865.247	55	Assumed alive	169	3.1	0	1	19	1	2	99	2	Hispanic	3	1	99	99	99
2	3241.73	52	Assumed alive	167	2.8	0	1	38	2	2	99	2	Non-Hispanic Black	0	2	0	1	99
2	1795	46	Assumed deceased	69	6.9	0	4	80	3	1	99	1	Non-Hispanic White	1	1	0	1	99
2	5297.99	49	Assumed alive	169	5.5	0	3	69	3	2	99	1	Non-Hispanic White	1	3	0	0	99
1	14115.2	54	Assumed alive	165	3.3	0	1	33	1	2	99	4	Non-Hispanic White	1	1	0	1	99
1	11286.9	44	Assumed alive	177	4.9	0	2	41	2	2	99	3	Non-Hispanic White	1	2	0	99	99
1	3037	53	Assumed alive	159	6.5	0	4	54	2	1	99	1	Hispanic	1	2	1	1	99
1	5666.93	48	Assumed alive	160	5.1	0	2	72	3	1	99	3	Non-Hispanic White	1	2	1	1	99
1	816.471	51	Assumed alive	163	3.7	0	1	19	1	1	99	3	Non-Hispanic Black	0	1	99	99	99
2	13393.2	48	Assumed alive	176	6.3	0	3	44	2	1	99	4	Non-Hispanic White	1	2	0	1	99
2	5612.34	56	Assumed alive	172	3.2	0	1	42	2	1	99	1	Non-Hispanic White	1	2	0	1	99
1	1167.27	57	Assumed alive	164	2.9	0	1	21	1	2	99	3	Non-Hispanic Black	1	1	0	1	99
1	5913.64	48	Assumed alive	159	3.8	0	1	19	1	2	99	3	Non-Hispanic White	0	1	99	99	99
1	11844.9	55	Assumed alive	173	4	0	1	56	2	1	99	4	Non-Hispanic White	1	2	1	1	99
2	17846	55	Assumed alive	169	4.2	0	1	46	2	2	99	3	Non-Hispanic White	1	1	0	1	99
1	13079.1	45	Assumed alive	163	6.1	1	3	32	1	2	99	3	Non-Hispanic White	2	4	0	1	99
2	6318.74	46	Assumed alive	177	6.5	0	4	74	3	1	99	2	Non-Hispanic White	1	4	0	1	99
2	815.349	52	Assumed alive	167	5.2	0	2	18	1	1	99	2	Non-Hispanic Black	0	1	99	99	99
1	3370.89	48	Assumed alive	160	6	0	3	31	1	1	99	3	Non-Hispanic Black	1	3	0	0	99
1	1404.48	51	Assumed deceased	24	5.6	0	3	81	3	1	99	4	Non-Hispanic Black	3	1	0	99	99
1	16124.3	56	Assumed alive	176	4.6	0	2	51	2	2	99	4	Non-Hispanic White	3	2	0	1	99
2	3011.23	48	Assumed alive	176	4.9	0	2	18	1	2	99	2	Non-Hispanic White	0	3	99	99	99
2	755.424	54	Assumed alive	161	5.2	0	2	18	1	1	99	1	Hispanic	0	1	99	99	99
2	580.06	57	Assumed alive	174	5.1	0	2	19	1	2	99	1	Hispanic	0	1	99	99	99
1	4639.24	49	Assumed alive	163	5.3	0	2	57	2	2	99	4	Non-Hispanic Black	1	4	0	0	99
1	4725.55	55	Assumed deceased	57	5.7	0	3	81	3	2	99	1	Non-Hispanic White	1	1	0	0	99
1	3480.59	46	Assumed alive	170	6.7	0	4	30	1	1	99	3	Hispanic	1	2	0	1	99
1	973.42	55	Assumed alive	173	5.7	0	3	18	1	1	99	1	Non-Hispanic Black	0	1	99	99	99
2	4864.81	44	Assumed alive	175	5	0	2	64	3	1	99	3	Non-Hispanic White	1	2	1	1	99
2	374.897	58	Assumed alive	177	4.3	0	1	27	1	2	99	1	Hispanic	1	2	1	0	99
2	3437.76	51	Assumed alive	171	5.8	0	3	45	2	1	99	3	Non-Hispanic Black	3	2	0	99	99
1	4210.7	50	Assumed alive	158	6.1	0	3	49	2	1	99	2	Non-Hispanic Black	0	1	1	1	99
1	839.274	55	Assumed deceased	61	4.4	0	1	18	1	1	99	2	Non-Hispanic Black	0	1	99	99	99
1	14124.1	47	Assumed alive	179	4.4	0	1	52	2	2	99	3	Non-Hispanic White	1	3	1	1	99
1	1107.13	49	Assumed alive	162	3.9	0	1	18	1	2	99	2	Non-Hispanic Black	0	1	99	99	99
1	3128.14	56	Assumed alive	176	7.3	1	4	28	1	2	99	2	Hispanic	3	4	0	99	99
2	8783.38	47	Assumed alive	171	4.2	0	1	27	1	1	99	1	Non-Hispanic White	2	1	1	1	99
2	3755.05	55	Assumed alive	167	4.8	0	2	33	1	2	99	2	Hispanic	1	4	0	1	99
2	2853.55	57	Assumed alive	174	5.1	0	2	42	2	1	99	3	Hispanic	1	2	1	1	99
1	768.161	57	Assumed alive	164	5.3	0	2	18	1	1	99	2	Hispanic	0	2	99	99	99
1	3510.84	56	Assumed alive	176	4.2	0	1	34	1	2	99	1	Hispanic	1	3	0	1	99
1	5946.9	46	Assumed alive	170	6.5	0	4	42	2	1	99	1	Other	2	3	1	1	99
2	9954.61	52	Assumed alive	167	5.9	0	3	58	2	1	99	4	Non-Hispanic White	1	3	0	0	99
2	9481.42	44	Assumed alive	175	4.2	0	1	28	1	2	99	4	Non-Hispanic White	1	2	1	99	99
2	3210.73	44	Assumed deceased	150	5.8	0	3	82	3	1	99	4	Non-Hispanic White	1	2	0	1	99
1	3254.08	56	Assumed deceased	43	9.5	1	4	46	2	1	99	2	Hispanic	1	4	1	1	99
1	1073.03	53	Assumed alive	158	5.1	0	2	18	1	1	99	3	Non-Hispanic Black	0	1	99	99	99
2	3764.86	48	Assumed alive	176	7.4	1	4	33	1	1	99	2	Non-Hispanic Black	1	4	1	1	99
1	3254.08	56	Assumed alive	176	6.7	0	4	51	2	1	99	2	Hispanic	1	4	0	1	99
1	4018.25	52	Assumed alive	180	4.4	0	1	21	1	2	99	3	Non-Hispanic Black	0	1	0	0	99
1	964.875	52	Assumed alive	180	8	1	4	18	1	1	99	3	Non-Hispanic Black	0	2	99	99	99
2	10280.2	52	Assumed alive	167	9.3	1	4	27	1	1	99	4	Non-Hispanic White	1	3	1	1	99
2	4509.64	44	Assumed alive	175	6.6	0	4	52	2	1	99	2	Non-Hispanic White	3	2	1	1	99
1	4035.11	50	Assumed alive	158	4.6	0	2	20	1	2	99	3	Non-Hispanic Black	0	3	0	0	99
1	2022.92	58	Assumed alive	166	4.7	0	2	42	2	2	99	2	Hispanic	1	2	1	1	99
1	11519.4	45	Assumed alive	163	3.3	0	1	27	1	2	99	3	Non-Hispanic White	1	1	0	99	99
2	11167.1	52	Assumed alive	167	3.4	0	1	40	2	2	99	4	Non-Hispanic White	2	1	0	1	99
2	12552	51	Assumed alive	170	5.7	0	3	45	2	2	99	2	Non-Hispanic White	1	2	1	99	99
1	7789.29	57	Assumed alive	164	6.6	1	4	40	2	2	99	4	Other	1	2	0	1	99
1	3050.2	46	Assumed deceased	25	6	0	3	73	3	1	99	2	Non-Hispanic White	3	3	1	1	99
1	3288.38	53	Assumed alive	159	5.6	0	3	26	1	1	99	2	Hispanic	3	3	0	0	99
1	926.483	53	Assumed deceased	111	5.4	0	3	77	3	1	99	1	Hispanic	1	2	0	1	99
1	4532.53	56	Assumed alive	175	5.7	0	3	38	2	1	99	1	Hispanic	1	1	0	1	99
1	4817.83	49	Assumed alive	157	6.1	0	3	41	2	1	99	3	Non-Hispanic Black	1	4	0	0	99
2	5997.88	46	Assumed alive	178	4.9	0	2	32	1	1	99	2	Non-Hispanic White	2	1	1	1	99
1	4938.85	45	Assumed alive	163	5.5	0	3	47	2	1	99	2	Other	1	1	1	1	99
2	5830.04	49	Assumed alive	171	5.9	0	3	47	2	2	99	3	Non-Hispanic White	3	3	1	1	99
1	1107.13	49	Assumed alive	162	4.6	0	2	18	1	2	99	2	Non-Hispanic Black	0	4	99	99	99
2	910.392	50	Assumed alive	156	3.8	0	1	28	1	2	99	4	Non-Hispanic White	1	2	0	1	99
2	4956.17	46	Assumed deceased	68	6.6	1	4	85	3	2	99	3	Non-Hispanic White	3	2	1	1	99
1	1322.77	56	Assumed alive	175	4.2	0	1	34	1	2	99	3	Hispanic	2	3	1	1	99
2	3704.82	49	Assumed alive	170	5.4	0	3	50	2	2	99	1	Non-Hispanic Black	0	4	1	1	99
2	5420.43	52	Assumed alive	167	4.8	0	2	51	2	2	99	3	Non-Hispanic White	3	2	0	99	99
1	14009.3	53	Assumed alive	159	6.1	0	3	43	2	1	99	3	Non-Hispanic White	1	4	1	1	99
1	14162.3	54	Assumed alive	177	3.6	0	1	32	1	2	99	4	Non-Hispanic White	0	1	0	0	99
1	11759.4	56	Assumed deceased	115	5.8	0	3	62	3	2	99	1	Non-Hispanic White	3	1	1	1	99
2	3853.24	51	Assumed alive	171	3.3	0	1	50	2	2	99	3	Non-Hispanic Black	0	1	1	1	99
1	1213.02	51	Assumed alive	159	6.9	0	4	62	3	1	99	3	Non-Hispanic Black	1	2	1	1	99
1	12206.1	52	Assumed alive	180	4.4	0	1	24	1	1	99	4	Non-Hispanic White	2	1	1	1	99
1	3092.77	53	Assumed alive	158	3.5	0	1	40	2	1	99	1	Hispanic	1	3	0	1	99
2	16237.8	53	Assumed alive	167	8.9	1	4	45	2	1	99	2	Non-Hispanic White	3	2	0	99	99
1	3011.16	58	Assumed alive	165	5	0	2	23	1	2	99	3	Hispanic	0	4	1	1	99
2	2479.3	54	Assumed alive	160	4.8	0	2	21	1	2	99	3	Hispanic	0	3	0	0	99
2	5208.61	44	Assumed alive	175	7.6	1	4	44	2	1	99	1	Non-Hispanic White	0	4	0	1	99
1	2131.39	44	Assumed alive	177	4.2	0	1	29	1	2	99	1	Hispanic	1	3	0	1	99
1	3904.07	47	Assumed alive	179	7.1	1	4	41	2	1	99	2	Non-Hispanic Black	1	3	1	1	99
1	3262.64	53	Assumed alive	159	6.6	0	4	29	1	1	99	2	Hispanic	1	3	0	1	99
1	5205.15	50	Assumed deceased	165	4.6	0	2	31	1	2	99	3	Non-Hispanic Black	0	4	0	1	99
1	9134.19	55	Assumed deceased	72	4.3	0	1	66	3	1	99	4	Non-Hispanic White	1	2	1	1	99
2	11368.6	47	Assumed alive	171	4.6	0	2	68	3	2	99	3	Non-Hispanic White	1	3	1	1	99
2	693.168	55	Assumed alive	167	3.6	0	1	18	1	2	99	1	Hispanic	0	3	99	99	99
2	8598.39	47	Assumed alive	171	4.7	0	2	20	1	1	99	1	Non-Hispanic White	1	1	1	1	99
2	16420.2	53	Assumed alive	167	5.3	0	2	46	2	1	99	4	Non-Hispanic White	2	2	0	1	99
1	12217.9	50	Assumed alive	158	7.3	1	4	39	2	1	99	2	Non-Hispanic White	0	2	1	99	99
2	2928.83	56	Assumed alive	172	4.9	0	2	33	1	1	99	1	Hispanic	2	2	0	1	99
1	877.591	52	Assumed alive	179	4.2	0	1	28	1	2	99	2	Non-Hispanic White	1	1	0	1	99
2	1189.51	44	Assumed alive	176	3.6	0	1	32	1	2	99	3	Non-Hispanic White	1	2	0	1	99
2	5810.26	56	Assumed alive	172	5.2	0	2	73	3	2	99	3	Non-Hispanic White	1	4	0	1	99
2	10384.5	56	Assumed alive	172	4.8	0	2	55	2	2	99	4	Non-Hispanic White	1	2	0	1	99
2	2928.83	56	Assumed alive	172	6.4	0	4	30	1	1	99	2	Hispanic	0	2	1	1	99
2	8844.99	52	Assumed alive	167	6.6	0	4	38	2	1	99	4	Non-Hispanic White	1	2	0	1	99
1	2975.39	49	Assumed alive	163	7.5	1	4	24	1	1	99	1	Non-Hispanic Black	0	2	1	1	99
2	4605.39	51	Assumed alive	171	6.4	0	4	67	3	1	99	1	Non-Hispanic White	3	2	1	1	99
1	13952.6	46	Assumed alive	170	5.9	0	3	51	2	1	99	2	Non-Hispanic White	1	2	1	1	99
2	2341.9	49	Assumed alive	170	3.8	0	1	29	1	2	99	1	Hispanic	1	2	0	0	99
1	769.235	57	Assumed deceased	104	4	0	1	61	3	1	99	1	Hispanic	2	1	1	1	99
1	3514.56	47	Assumed deceased	89	5.7	0	3	85	3	1	99	3	Non-Hispanic White	3	2	1	1	99
1	11909.9	45	Assumed alive	163	6.5	0	4	36	1	1	99	1	Non-Hispanic White	3	1	1	1	99
2	1421.57	49	Assumed alive	169	4.2	0	1	68	3	1	99	1	Non-Hispanic Black	0	1	1	1	99
1	12177.3	50	Assumed alive	161	5	0	2	32	1	1	99	3	Non-Hispanic White	1	2	0	1	99
1	2963.74	51	Assumed alive	162	8.4	1	4	42	2	1	99	3	Non-Hispanic Black	1	4	0	1	99
1	2843.33	55	Assumed alive	173	8.5	1	4	77	3	2	99	1	Non-Hispanic Black	1	4	1	1	99
1	13872.7	53	Assumed alive	159	5.8	0	3	35	1	2	99	3	Non-Hispanic White	1	2	0	0	99
2	570.759	45	Assumed alive	160	4.1	0	1	19	1	2	99	2	Non-Hispanic Black	0	1	99	99	99
2	16420.2	53	Assumed alive	166	4.5	0	2	43	2	1	99	2	Non-Hispanic White	0	1	0	1	99
2	3807.1	46	Assumed deceased	141	6.1	0	3	81	3	1	99	1	Non-Hispanic White	1	1	0	0	99
2	2979.36	45	Assumed alive	160	5.2	0	2	44	2	2	99	3	Non-Hispanic Black	3	2	1	1	99
2	3089.74	52	Assumed alive	167	6.3	0	3	37	1	1	99	1	Hispanic	1	2	0	99	99
2	2355.28	50	Assumed deceased	70	5.9	0	3	79	3	1	99	4	Non-Hispanic White	1	1	1	1	99
1	1804.55	51	Assumed deceased	148	5.3	0	2	60	3	2	99	4	Non-Hispanic Black	3	4	1	0	99
2	2797.86	57	Assumed alive	174	4.4	0	1	48	2	2	99	1	Hispanic	1	1	1	1	99
2	779.928	51	Assumed alive	171	5.9	0	3	19	1	1	99	3	Non-Hispanic Black	0	1	99	99	99
2	3910.19	54	Assumed alive	161	4.8	0	2	51	2	1	99	2	Non-Hispanic Black	3	4	0	99	99
2	2749.43	45	Assumed alive	159	3.3	0	1	28	1	2	99	3	Non-Hispanic Black	1	1	0	1	99
2	815.349	52	Assumed alive	167	5.7	0	3	18	1	1	99	2	Other	0	3	99	99	99
2	2848.59	53	Assumed alive	166	5.3	0	2	74	3	1	99	2	Non-Hispanic White	1	1	1	1	99
1	10321.6	54	Assumed alive	165	4.4	0	1	28	1	2	99	4	Non-Hispanic White	1	2	0	1	99
2	3828.69	51	Assumed alive	171	4.6	0	2	46	2	2	99	2	Non-Hispanic Black	2	2	1	99	99
2	3174.44	58	Assumed deceased	74	5.3	0	2	85	3	2	99	1	Non-Hispanic Black	3	1	0	1	99
2	9024.5	50	Assumed alive	157	8.8	1	4	63	3	1	99	3	Non-Hispanic White	1	2	0	1	99
2	3829.41	51	Assumed deceased	55	6.8	1	4	27	1	2	99	2	Non-Hispanic Black	2	3	0	1	99
2	2177.47	53	Assumed alive	166	4.5	0	2	70	3	1	99	1	Hispanic	3	2	1	1	99
1	12206.1	52	Assumed alive	179	5	0	2	20	1	1	99	3	Non-Hispanic White	0	1	1	1	99
1	4636.56	52	Assumed alive	180	1.4	0	1	52	2	1	99	2	Non-Hispanic Black	0	1	1	1	99
1	7793.9	45	Assumed alive	163	4.6	0	2	35	1	2	99	2	Non-Hispanic White	1	4	1	1	99
1	4957.65	56	Assumed alive	175	4.3	0	1	56	2	2	99	1	Non-Hispanic Black	3	4	1	1	99
1	14252.8	46	Assumed alive	170	6.7	0	4	54	2	1	99	2	Non-Hispanic White	1	3	1	99	99
2	1613.2	49	Assumed alive	171	4.2	0	1	68	3	2	99	1	Non-Hispanic Black	3	4	0	1	99
1	4689.43	45	Assumed deceased	81	2.9	0	1	85	3	2	99	3	Non-Hispanic White	1	2	0	1	99
1	2965.57	51	Assumed alive	164	6.3	0	3	27	1	1	99	2	Non-Hispanic Black	0	3	0	0	99
2	17905.6	55	Assumed alive	169	6.8	1	4	46	2	2	99	4	Non-Hispanic White	3	4	1	1	99
2	1572.84	54	Assumed deceased	99	6	0	3	72	3	2	99	2	Hispanic	3	3	1	1	99
2	2785.41	57	Assumed alive	173	4.6	0	2	45	2	1	99	1	Hispanic	1	1	0	1	99
1	3593.04	50	Assumed alive	158	6.2	0	3	23	1	1	99	1	Hispanic	0	1	1	1	99
1	1166.74	50	Assumed alive	158	4.7	0	2	19	1	2	99	3	Other	0	2	99	99	99
2	1639.63	57	Assumed deceased	17	5	0	2	70	3	1	99	2	Hispanic	1	2	0	1	99
2	2769.95	54	Assumed alive	161	3.2	0	1	45	2	2	99	3	Hispanic	2	1	0	1	99
1	3333.03	57	Assumed alive	165	4.4	0	1	29	1	2	99	1	Hispanic	1	1	0	99	99
1	3850.29	54	Assumed alive	165	5.1	0	2	28	1	1	99	2	Non-Hispanic Black	0	2	1	1	99
1	16663	49	Assumed alive	162	5.5	0	3	56	2	2	99	2	Non-Hispanic White	1	2	0	99	99
2	13963.9	48	Assumed alive	176	4.9	0	2	57	2	2	99	4	Non-Hispanic White	1	2	0	1	99
1	2242.25	58	Assumed alive	166	6.4	0	4	48	2	1	99	1	Hispanic	1	3	1	1	99
2	3768.14	55	Assumed alive	169	4.4	0	1	59	3	1	99	1	Hispanic	3	2	1	1	99
1	2199.16	51	Assumed alive	163	3.7	0	1	42	2	2	99	2	Hispanic	1	1	0	99	99
2	515.196	45	Assumed alive	158	5.1	0	2	21	1	2	99	1	Hispanic	1	1	0	1	99
2	10605.1	46	Assumed alive	177	3.2	0	1	21	1	2	99	3	Non-Hispanic White	2	99	0	1	99
2	2923.04	56	Assumed alive	172	6.5	0	4	42	2	1	99	3	Hispanic	1	2	0	1	99
1	15143.2	50	Assumed alive	157	3.3	0	1	31	1	2	99	4	Non-Hispanic White	1	1	0	0	99
2	10605.1	56	Assumed alive	172	6.3	1	3	23	1	2	99	3	Non-Hispanic White	1	2	1	1	99
1	4719.6	50	Assumed alive	158	4.4	0	1	51	2	2	99	4	Non-Hispanic Black	1	1	0	1	99
1	919.214	50	Assumed alive	160	3.3	0	1	24	1	2	99	1	Hispanic	2	2	0	0	99
2	707.917	45	Assumed alive	159	4.2	0	1	18	1	2	99	3	Other	0	1	99	99	99
1	4304.55	55	Assumed alive	173	6.3	0	3	67	3	1	99	1	Hispanic	1	1	1	1	99
1	803.205	51	Assumed alive	164	6.4	0	4	19	1	1	99	3	Non-Hispanic Black	0	2	99	99	99
1	12282.2	57	Assumed alive	175	4.7	0	2	64	3	2	99	4	Non-Hispanic White	1	2	1	1	99
1	13797.6	46	Assumed alive	170	4.4	0	1	50	2	1	99	2	Non-Hispanic White	1	3	1	1	99
1	4817.83	51	Assumed deceased	157	6.9	0	4	46	2	1	99	2	Non-Hispanic Black	0	2	1	0	99
2	7469.64	48	Assumed alive	176	5.2	0	2	25	1	1	99	3	Non-Hispanic White	0	1	1	1	99
2	8508.23	44	Assumed alive	164	4.6	0	2	62	3	1	99	3	Non-Hispanic White	1	2	0	1	99
2	13963.9	48	Assumed alive	178	4.7	0	2	53	2	2	99	3	Non-Hispanic White	0	2	1	1	99
1	3192.05	54	Assumed alive	165	5.2	0	2	21	1	1	99	1	Hispanic	0	2	0	1	99
2	6180.96	46	Assumed alive	178	3.4	0	1	43	2	2	99	3	Non-Hispanic White	1	1	1	1	99
2	2467.85	56	Assumed alive	172	5.2	0	2	29	1	1	99	1	Hispanic	2	1	1	1	99
2	15753.1	47	Assumed alive	171	6.2	1	3	34	1	2	99	2	Non-Hispanic White	2	2	1	1	99
1	3192.6	53	Assumed alive	159	6	0	3	21	1	1	99	1	Hispanic	0	1	1	1	99
1	6717.01	46	Assumed alive	170	4.4	0	1	70	3	1	99	1	Non-Hispanic White	1	4	1	1	99
1	1761.32	53	Assumed alive	158	4.1	0	1	70	3	2	99	1	Hispanic	1	3	0	99	99
2	7624.47	50	Assumed alive	162	4.8	0	2	74	3	2	99	4	Non-Hispanic White	1	2	0	0	99
2	3459.81	51	Assumed alive	171	5.1	0	2	44	2	1	99	2	Non-Hispanic Black	3	2	0	1	99
1	4938.85	45	Assumed alive	163	5.2	0	2	43	2	1	99	3	Non-Hispanic White	1	2	1	1	99
1	9127.95	45	Assumed alive	163	6.2	0	3	62	3	1	99	1	Non-Hispanic White	1	2	1	1	99
2	4248.42	54	Assumed alive	161	4.5	0	2	42	2	2	99	4	Non-Hispanic Black	3	2	0	1	99
1	5142.77	54	Assumed alive	165	5.9	0	3	19	1	1	99	2	Non-Hispanic White	0	1	99	99	99
1	5268.09	47	Assumed alive	178	4.9	0	2	41	2	1	99	3	Other	1	2	1	1	99
1	9602.5	55	Assumed alive	173	4.3	0	1	26	1	2	99	4	Non-Hispanic White	1	1	1	1	99
2	6993.47	53	Assumed alive	167	3.9	0	1	35	1	1	99	2	Non-Hispanic White	2	2	1	1	99
2	8008.64	52	Assumed alive	167	3.3	0	1	27	1	2	99	3	Hispanic	1	1	1	1	99
2	8815.54	52	Assumed alive	167	5.5	0	3	37	1	1	99	4	Non-Hispanic White	1	2	0	1	99
1	500.943	54	Assumed alive	165	2.6	0	1	28	1	2	99	2	Hispanic	1	2	0	1	99
2	10453.1	47	Assumed alive	171	6.1	0	3	64	3	1	99	2	Non-Hispanic White	1	3	1	1	99
1	3442.81	44	Assumed alive	177	5.7	0	3	47	2	2	99	3	Non-Hispanic Black	3	4	0	1	99
2	12220.5	50	Assumed deceased	91	5.8	0	3	59	3	1	99	3	Non-Hispanic White	1	2	1	1	99
1	1674.46	55	Assumed deceased	3	4.2	0	1	84	3	1	99	1	Non-Hispanic Black	1	2	1	1	99
1	419.905	58	Assumed alive	166	6.2	0	3	62	3	1	99	1	Hispanic	1	2	1	1	99
1	3132.39	58	Assumed alive	166	4.9	0	2	46	2	1	99	1	Hispanic	1	2	0	1	99
2	8860.48	50	Assumed deceased	146	8.5	1	4	60	3	1	99	2	Non-Hispanic White	1	4	0	1	99
2	7538.46	57	Assumed alive	173	6	0	3	22	1	1	99	2	Non-Hispanic White	2	2	1	1	99
1	13278.6	45	Assumed alive	172	5.9	0	3	46	2	2	99	3	Non-Hispanic White	1	2	0	1	99
1	6095.37	46	Assumed alive	170	4.1	0	1	18	1	2	99	2	Non-Hispanic White	0	2	99	99	99
1	4579.44	44	Assumed deceased	102	3.2	0	1	62	3	2	99	3	Non-Hispanic White	3	1	1	99	99
2	15296.7	47	Assumed alive	171	7.9	1	4	49	2	1	99	4	Non-Hispanic White	1	4	0	1	99
1	3013.22	44	Assumed alive	177	5.5	0	3	29	1	1	99	3	Non-Hispanic Black	0	3	1	0	99
2	6189.18	52	Assumed alive	167	4.8	0	2	70	3	2	99	4	Non-Hispanic White	1	1	0	0	99
2	2065.98	51	Assumed alive	171	4.9	0	2	60	3	2	99	1	Non-Hispanic Black	1	3	0	1	99
1	3347.57	56	Assumed alive	175	3.5	0	1	44	2	2	99	1	Hispanic	1	2	0	0	99
2	6993.47	53	Assumed alive	166	5.6	0	3	39	2	1	99	2	Non-Hispanic White	1	1	1	1	99
2	8906.33	45	Assumed alive	159	3.9	0	1	32	1	2	99	4	Non-Hispanic White	2	1	1	0	99
2	3702.68	49	Assumed deceased	27	7.7	1	4	45	2	1	99	2	Non-Hispanic Black	3	4	0	1	99
1	14557.7	53	Assumed alive	159	6	0	3	50	2	2	99	4	Non-Hispanic White	1	4	0	99	99
2	3847.44	49	Assumed alive	170	5.3	0	2	53	2	1	99	1	Non-Hispanic Black	1	4	0	1	99
2	2769.95	54	Assumed alive	160	5.8	0	3	46	2	2	99	2	Hispanic	0	1	1	99	99
1	4524.22	56	Assumed alive	175	6	0	3	32	1	1	99	4	Hispanic	0	2	1	1	99
2	7741.04	46	Assumed alive	178	5.9	0	3	20	1	1	99	2	Non-Hispanic White	0	3	1	1	99
1	10467	52	Assumed alive	179	4.7	0	2	39	2	1	99	4	Other	0	1	1	1	99
2	5959.99	49	Assumed alive	167	5.5	0	3	74	3	1	99	4	Non-Hispanic White	1	2	0	1	99
1	5150.92	46	Assumed deceased	77	5.9	0	3	63	3	1	99	2	Non-Hispanic White	3	2	0	1	99
1	14810.7	45	Assumed alive	162	8.7	1	4	30	1	2	99	1	Non-Hispanic White	3	4	1	1	99
1	15331.1	50	Assumed alive	158	4.2	0	1	56	2	2	99	2	Non-Hispanic White	1	1	0	1	99
1	3687.58	46	Assumed deceased	56	5.6	0	3	82	3	1	99	3	Non-Hispanic White	1	2	0	1	99
2	4129.94	57	Assumed alive	173	3.2	0	1	38	2	2	99	3	Non-Hispanic Black	1	2	0	1	99
2	2224.63	44	Assumed deceased	55	6	0	3	78	3	1	99	1	Non-Hispanic White	1	1	1	1	99
1	10425.2	44	Assumed alive	178	5.7	0	3	22	1	1	99	3	Non-Hispanic White	0	1	0	1	99
1	720.293	56	Assumed alive	175	5.3	0	2	19	1	1	99	3	Hispanic	0	1	99	99	99
2	977.804	46	Assumed alive	178	3.8	0	1	28	1	2	99	4	Non-Hispanic White	1	1	0	1	99
2	6940.59	47	Assumed deceased	51	3.4	0	1	76	3	1	99	2	Non-Hispanic White	1	1	0	1	99
2	10291.5	56	Assumed alive	171	3.8	0	1	38	2	2	99	4	Non-Hispanic White	1	1	0	1	99
2	614.151	58	Assumed alive	176	4.8	0	2	18	1	1	99	1	Hispanic	0	2	99	99	99
2	2878.08	57	Assumed alive	173	3.9	0	1	29	1	2	99	1	Hispanic	2	1	1	1	99
2	6380.2	58	Assumed deceased	106	6.3	0	3	76	3	1	99	4	Non-Hispanic White	1	2	1	1	99
1	10285.8	54	Assumed alive	165	5.6	0	3	67	3	2	99	1	Other	3	1	0	1	99
1	3808.03	47	Assumed alive	179	4.4	0	1	39	2	1	99	2	Non-Hispanic Black	2	1	1	1	99
1	747.712	52	Assumed alive	180	6.4	0	4	18	1	1	99	1	Non-Hispanic Black	0	1	99	99	99
1	4077.05	45	Assumed alive	163	3.7	0	1	24	1	2	99	3	Non-Hispanic Black	0	3	1	99	99
1	5017.99	54	Assumed deceased	121	4	0	1	83	3	2	99	2	Non-Hispanic White	3	4	0	0	99
2	9964.14	52	Assumed alive	167	4.4	0	1	48	2	2	99	4	Other	1	1	1	99	99
2	16873.4	53	Assumed alive	166	4.9	0	2	54	2	2	99	2	Non-Hispanic White	1	3	0	1	99
2	4509.64	50	Assumed alive	157	4	0	1	57	2	1	99	2	Non-Hispanic White	1	1	1	1	99
2	2477.56	56	Assumed deceased	73	6	0	3	82	3	1	99	1	Non-Hispanic White	3	3	0	99	99
1	1887	58	Assumed deceased	41	6.9	0	4	73	3	1	99	3	Non-Hispanic White	2	2	1	99	99
2	9485.56	47	Assumed deceased	60	7.2	1	4	79	3	2	99	2	Non-Hispanic White	1	2	0	1	99
2	4861.5	52	Assumed alive	167	6.2	0	3	18	1	1	99	1	Other	0	1	99	99	99
1	15485.7	49	Assumed alive	162	6.9	0	4	24	1	1	99	1	Non-Hispanic White	1	3	1	1	99
2	9555.42	44	Assumed alive	175	5.4	0	3	68	3	2	99	2	Non-Hispanic White	1	2	0	1	99
1	6442.14	52	Assumed alive	179	6.4	1	4	55	2	2	99	3	Non-Hispanic White	3	2	1	1	99
2	977.804	46	Assumed alive	178	4.3	0	1	21	1	2	99	2	Non-Hispanic White	0	3	1	1	99
1	4674.84	47	Assumed deceased	157	5.1	0	2	50	2	1	99	3	Non-Hispanic White	3	2	1	1	99
2	12694.2	57	Assumed alive	174	4	0	1	45	2	2	99	3	Non-Hispanic White	1	3	1	1	99
2	431.108	56	Assumed alive	172	4	0	1	18	1	2	99	1	Hispanic	0	1	99	99	99
1	7761.05	46	Assumed alive	170	4.3	0	1	20	1	2	99	3	Other	1	2	1	1	99
2	1049.06	54	Assumed alive	160	3.4	0	1	65	3	2	99	4	Hispanic	3	2	0	0	99
2	1015.27	45	Assumed alive	160	7.5	1	4	62	3	1	99	2	Non-Hispanic Black	1	1	1	1	99
2	1194.98	45	Assumed deceased	127	7.2	1	4	75	3	1	99	4	Non-Hispanic Black	1	2	0	1	99
1	6272.2	48	Assumed alive	159	4.4	0	1	18	1	2	99	3	Non-Hispanic White	2	1	99	99	99
1	3854.79	45	Assumed alive	163	5.1	0	2	32	1	2	99	1	Non-Hispanic Black	2	1	1	1	99
1	11062.9	58	Assumed alive	166	5	0	2	59	3	2	99	1	Other	1	1	0	99	99
2	15753.1	47	Assumed alive	171	4.2	0	1	37	1	2	99	4	Non-Hispanic White	1	1	1	99	99
2	8549.29	53	Assumed deceased	86	6.5	1	4	59	3	2	99	1	Non-Hispanic White	1	2	1	1	99
1	11275.6	54	Assumed deceased	139	5.5	0	3	68	3	2	99	3	Non-Hispanic White	3	4	0	0	99
2	4078.62	48	Assumed alive	176	6.1	1	3	31	1	2	99	2	Non-Hispanic Black	1	3	0	0	99
1	1113.38	49	Assumed alive	163	3.5	0	1	27	1	2	99	3	Non-Hispanic White	1	3	0	0	99
2	11128.4	48	Assumed alive	176	4.5	0	2	39	2	1	99	4	Non-Hispanic White	3	1	0	1	99
2	12667.7	47	Assumed alive	171	6.3	0	3	35	1	1	99	4	Non-Hispanic White	1	3	0	1	99
2	9349.85	49	Assumed alive	168	5.2	0	2	65	3	2	99	2	Non-Hispanic White	1	4	0	1	99
2	3814.63	54	Assumed alive	161	7.2	1	4	48	2	1	99	2	Non-Hispanic Black	1	3	1	1	99
1	14970.2	46	Assumed alive	170	7.7	1	4	48	2	1	99	2	Non-Hispanic White	1	2	1	1	99
1	13171	52	Assumed alive	180	3.5	0	1	49	2	2	99	4	Non-Hispanic White	2	1	1	99	99
1	9239.33	55	Assumed alive	173	5.2	0	2	63	3	1	99	4	Non-Hispanic White	1	2	1	1	99
1	4651.44	52	Assumed deceased	21	4.7	0	2	81	3	2	99	2	Non-Hispanic White	1	2	0	0	99
1	10831.3	44	Assumed alive	177	5.7	0	3	46	2	1	99	4	Non-Hispanic White	3	2	0	1	99
1	13079.1	45	Assumed alive	163	5	0	2	34	1	2	99	2	Non-Hispanic White	1	3	1	1	99
2	3041.09	45	Assumed alive	159	6.4	1	4	36	1	2	99	1	Non-Hispanic Black	3	1	1	1	99
2	753.81	49	Assumed alive	168	3.6	0	1	26	1	2	99	1	Hispanic	1	3	0	1	99
2	5647.56	53	Assumed alive	167	5.6	0	3	50	2	1	99	3	Non-Hispanic White	3	2	1	1	99
2	9376.08	44	Assumed alive	176	6.3	1	3	28	1	2	99	3	Non-Hispanic White	1	2	1	1	99
2	8189.04	46	Assumed alive	178	6.3	1	3	77	3	2	99	3	Non-Hispanic White	1	1	1	1	99
1	5459.51	48	Assumed alive	160	4.5	0	2	41	2	2	99	3	Non-Hispanic White	3	3	0	1	99
2	2869.94	58	Assumed alive	177	4.2	0	1	25	1	2	99	3	Hispanic	1	2	0	0	99
2	3728.14	50	Assumed alive	157	8.3	1	4	35	1	1	99	4	Non-Hispanic Black	1	4	1	1	99
1	3135.19	45	Assumed deceased	31	6	0	3	85	3	1	99	2	Non-Hispanic White	3	99	0	99	99
2	3728.14	50	Assumed alive	155	6.4	0	4	32	1	1	99	2	Non-Hispanic Black	1	3	0	1	99
1	4690.41	50	Assumed alive	157	6.8	1	4	23	1	2	99	2	Non-Hispanic Black	0	3	0	0	99
2	4564.92	56	Assumed alive	173	4.1	0	1	41	2	2	99	4	Non-Hispanic White	2	2	1	1	99
1	5133.59	49	Assumed alive	156	5.8	0	3	35	1	2	99	2	Non-Hispanic Black	3	3	0	0	99
2	10419.2	56	Assumed alive	172	3.4	0	1	59	3	2	99	4	Non-Hispanic White	3	1	0	1	99
2	5732.14	44	Assumed alive	176	3.9	0	1	45	2	2	99	4	Non-Hispanic White	3	1	1	1	99
1	2371.62	54	Assumed deceased	108	6.5	0	4	76	3	1	99	4	Non-Hispanic White	3	4	0	0	99
2	4493.66	56	Assumed deceased	113	8.7	1	4	71	3	1	99	3	Non-Hispanic White	1	1	1	1	99
2	674.34	58	Assumed deceased	46	5.1	0	2	79	3	1	99	1	Hispanic	3	3	1	1	99
1	4689.53	50	Assumed alive	158	4.4	0	1	48	2	2	99	3	Non-Hispanic Black	3	2	1	1	99
2	12450.6	44	Assumed alive	175	7.8	1	4	46	2	1	99	4	Non-Hispanic White	1	1	0	1	99
2	1738.65	56	Assumed deceased	86	4.9	0	2	85	3	1	99	3	Non-Hispanic White	1	3	1	1	99
2	8068.32	53	Assumed alive	166	3.6	0	1	56	2	2	99	3	Non-Hispanic White	0	4	0	1	99
1	12206.1	52	Assumed alive	179	7.7	1	4	29	1	1	99	4	Non-Hispanic White	2	3	0	1	99
1	11117.3	44	Assumed alive	178	4.3	0	1	38	2	2	99	4	Non-Hispanic White	0	1	0	1	99
1	6023.16	55	Assumed alive	173	5.8	0	3	74	3	1	99	2	Non-Hispanic White	1	4	0	1	99
2	2952.79	53	Assumed alive	166	3.9	0	1	53	2	2	99	1	Hispanic	1	3	0	0	99
1	5618.61	48	Assumed deceased	78	4.9	0	2	76	3	1	99	2	Non-Hispanic White	1	2	1	1	99
1	10539.7	53	Assumed alive	159	4.2	0	1	27	1	2	99	2	Hispanic	0	2	0	1	99
1	4625.06	49	Assumed alive	161	5.9	0	3	58	2	2	99	2	Non-Hispanic Black	1	3	0	0	99
2	13125.4	48	Assumed alive	176	8.3	1	4	54	2	1	99	2	Non-Hispanic White	3	4	0	1	99
2	8082.65	46	Assumed deceased	154	5.4	0	3	61	3	1	99	2	Non-Hispanic White	1	2	1	1	99
2	2441.49	44	Assumed deceased	147	7.2	1	4	75	3	1	99	1	Non-Hispanic White	1	4	0	1	99
1	3563.82	52	Assumed alive	180	4.2	0	1	37	1	1	99	4	Non-Hispanic Black	0	4	0	0	99
1	10291.2	58	Assumed alive	166	6.8	0	4	29	1	1	99	4	Hispanic	1	3	0	1	99
1	12817.2	54	Assumed alive	165	6	0	3	53	2	1	99	3	Non-Hispanic White	3	2	1	1	99
2	3158.4	57	Assumed alive	173	4.1	0	1	20	1	1	99	2	Hispanic	0	1	1	1	99
1	2550.94	54	Assumed alive	165	4.4	0	1	23	1	2	99	3	Hispanic	0	1	0	1	99
2	10951.3	53	Assumed alive	167	7.2	1	4	62	3	1	99	4	Other	1	3	1	1	99
1	4320.33	47	Assumed alive	179	4	0	1	45	2	2	99	4	Non-Hispanic Black	1	1	0	0	99
1	5783.72	53	Assumed alive	158	6.1	0	3	19	1	1	99	2	Non-Hispanic White	0	1	99	99	99
1	9221.18	46	Assumed deceased	93	4.5	0	2	76	3	2	99	1	Non-Hispanic White	3	1	0	99	99
1	696.98	56	Assumed alive	175	3.4	0	1	66	3	1	99	1	Hispanic	1	4	0	1	99
1	4034.36	50	Assumed alive	161	4.7	0	2	57	2	2	99	3	Non-Hispanic Black	3	3	0	1	99
2	2923.46	56	Assumed alive	173	5.4	0	3	34	1	1	99	2	Hispanic	3	2	0	1	99
1	2033.54	52	Assumed alive	180	4.4	0	1	69	3	2	99	2	Non-Hispanic Black	3	1	0	1	99
2	6174.32	57	Assumed deceased	60	5.4	0	3	46	2	2	99	2	Non-Hispanic White	3	2	1	1	99
2	3675.38	57	Assumed alive	174	6.6	0	4	26	1	1	99	1	Non-Hispanic Black	0	4	0	0	99
1	3636.8	56	Assumed alive	176	5.5	0	3	25	1	1	99	1	Hispanic	1	1	1	1	99
2	13923.4	54	Assumed alive	161	6.6	1	4	36	1	2	99	4	Non-Hispanic White	0	2	0	1	99
2	13917.5	48	Assumed alive	176	3.4	0	1	54	2	2	99	3	Non-Hispanic White	1	2	0	1	99
2	13017.7	44	Assumed alive	175	3.7	0	1	47	2	2	99	4	Non-Hispanic White	1	1	1	1	99
2	10314.5	52	Assumed alive	167	8	1	4	25	1	1	99	4	Non-Hispanic White	0	1	1	1	99
1	355.666	57	Assumed alive	164	3.1	0	1	29	1	2	99	1	Hispanic	2	3	1	0	99
1	2975.39	51	Assumed alive	164	4.7	0	2	20	1	1	99	3	Non-Hispanic Black	0	1	0	99	99
1	2975.39	51	Assumed alive	164	5.9	0	3	26	1	1	99	2	Non-Hispanic Black	2	2	0	1	99
1	7300.48	49	Assumed deceased	98	4.3	0	1	48	2	2	99	2	Non-Hispanic White	1	2	1	1	99
1	17125.5	57	Assumed alive	164	4.6	0	2	46	2	1	99	4	Non-Hispanic White	1	2	1	1	99
1	5196.09	50	Assumed alive	158	4	0	1	39	2	2	99	1	Non-Hispanic Black	3	2	0	1	99
2	6673.26	51	Assumed alive	170	5.2	0	2	29	1	1	99	2	Non-Hispanic White	2	1	0	1	99
1	11213.9	48	Assumed alive	159	7.2	1	4	51	2	1	99	3	Non-Hispanic White	3	1	1	1	99
2	854.321	53	Assumed alive	166	4.2	0	1	18	1	2	99	1	Hispanic	0	1	99	99	99
1	2674.09	55	Assumed alive	175	6.5	0	4	48	2	1	99	3	Hispanic	1	1	0	1	99
2	10031.8	54	Assumed alive	158	5.1	0	2	23	1	2	99	1	Non-Hispanic White	0	4	1	1	99
1	14647.4	53	Assumed alive	158	5.9	0	3	43	2	2	99	3	Non-Hispanic White	1	3	0	0	99
1	11836.9	45	Assumed alive	163	6.7	0	4	54	2	1	99	4	Non-Hispanic White	1	2	0	1	99
1	12639.3	52	Assumed alive	180	7.4	1	4	44	2	1	99	4	Non-Hispanic White	0	2	0	1	99
2	3654.92	44	Assumed alive	175	5.2	0	2	41	2	1	99	3	Non-Hispanic Black	0	2	0	1	99
2	2748.27	54	Assumed alive	160	5.7	0	3	47	2	2	99	4	Hispanic	3	4	0	0	99
1	11361.5	46	Assumed alive	170	3.9	0	1	65	3	2	99	2	Non-Hispanic White	1	4	1	1	99
2	15296.7	47	Assumed alive	172	7	0	4	47	2	1	99	2	Non-Hispanic White	3	3	0	1	99
1	953.279	57	Assumed alive	174	6	0	3	66	3	1	99	1	Hispanic	1	2	1	1	99
1	1298.57	47	Assumed alive	178	4.8	0	2	32	1	2	99	3	Non-Hispanic White	1	4	0	1	99
2	3835.21	48	Assumed alive	175	5.1	0	2	50	2	1	99	4	Non-Hispanic Black	1	2	0	1	99
1	4252.35	46	Assumed alive	169	6.5	0	4	33	1	1	99	2	Hispanic	1	2	0	1	99
1	14432	46	Assumed alive	169	4	0	1	40	2	1	99	1	Non-Hispanic White	1	1	0	1	99
2	4249.66	51	Assumed alive	170	4.6	0	2	32	1	2	99	2	Non-Hispanic Black	1	3	0	1	99
2	955.823	44	Assumed alive	175	7.1	1	4	18	1	1	99	1	Hispanic	2	4	99	99	99
1	16663	49	Assumed alive	162	4.6	0	2	54	2	2	99	4	Non-Hispanic White	1	3	0	1	99
1	1107.13	49	Assumed alive	162	4.2	0	1	18	1	2	99	2	Non-Hispanic Black	0	1	99	99	99
2	912.896	46	Assumed alive	178	4.9	0	2	25	1	2	99	3	Non-Hispanic Black	0	4	0	1	99
1	1402.98	56	Assumed alive	175	6.3	1	3	73	3	2	99	1	Hispanic	3	1	0	0	99
2	7348.19	47	Assumed deceased	65	6.4	0	4	76	3	1	99	4	Non-Hispanic White	1	4	1	1	99
2	2611.91	44	Assumed alive	174	5.1	0	2	18	1	2	99	2	Non-Hispanic White	0	1	99	99	99
1	5223.86	46	Assumed alive	170	5.7	0	3	81	3	2	99	3	Non-Hispanic White	3	2	0	0	99
2	3549.12	55	Assumed alive	169	3.1	0	1	45	2	2	99	3	Hispanic	3	1	1	1	99
1	3111.1	44	Assumed deceased	111	5.5	0	3	50	2	1	99	3	Non-Hispanic Black	0	1	1	1	99
2	649.475	45	Assumed alive	160	6.6	0	4	18	1	1	99	1	Non-Hispanic Black	0	2	99	99	99
1	1107.13	49	Assumed alive	162	2.9	0	1	18	1	2	99	2	Non-Hispanic Black	0	3	99	99	99
2	12966.1	50	Assumed alive	157	4.4	0	1	49	2	1	99	2	Non-Hispanic White	1	1	1	1	99
1	15143.2	50	Assumed alive	158	3.7	0	1	38	2	2	99	2	Non-Hispanic White	1	1	1	1	99
2	12516.8	51	Assumed alive	170	4.9	0	2	55	2	2	99	4	Non-Hispanic White	1	3	0	0	99
2	796.345	56	Assumed alive	172	6.1	0	3	74	3	1	99	1	Hispanic	3	2	1	1	99
2	2823.14	51	Assumed alive	170	6.7	0	4	22	1	1	99	1	Hispanic	0	1	0	99	99
1	1576.75	47	Assumed deceased	89	7.2	1	4	84	3	1	99	4	Non-Hispanic White	1	3	1	1	99
2	3027.45	49	Assumed alive	169	5.2	0	2	25	1	1	99	1	Hispanic	0	1	0	1	99
2	5917.2	52	Assumed alive	167	4.9	0	2	24	1	1	99	4	Hispanic	1	2	0	99	99
1	922.135	58	Assumed alive	166	4	0	1	61	3	2	99	1	Hispanic	1	3	0	1	99
1	16223.7	56	Assumed alive	175	4.4	0	1	43	2	2	99	2	Non-Hispanic White	0	1	1	1	99
2	792.81	51	Assumed alive	171	7.7	1	4	19	1	1	99	1	Non-Hispanic Black	0	1	99	99	99
2	956.336	50	Assumed alive	157	6.7	0	4	19	1	1	99	1	Non-Hispanic Black	0	4	99	99	99
2	13625	50	Assumed alive	157	4.7	0	2	57	2	2	99	2	Non-Hispanic White	1	1	1	1	99
1	13131.7	55	Assumed alive	172	4.6	0	2	35	1	2	99	4	Non-Hispanic White	0	1	0	1	99
2	3177.14	56	Assumed alive	172	6.3	1	3	21	1	2	99	1	Non-Hispanic Black	0	4	0	1	99
1	790.713	56	Assumed alive	176	4.3	0	1	19	1	2	99	1	Hispanic	0	1	99	99	99
2	4954.15	55	Assumed alive	169	6.2	0	3	31	1	1	99	2	Hispanic	1	2	0	1	99
2	2528.79	54	Assumed alive	161	4.3	0	1	45	2	2	99	1	Hispanic	1	4	0	1	99
2	579.971	45	Assumed alive	159	5.9	0	3	19	1	1	99	2	Non-Hispanic Black	0	2	99	99	99
1	3531.83	45	Assumed alive	163	4.7	0	2	18	1	1	99	2	Non-Hispanic White	0	1	99	99	99
2	15681.2	48	Assumed alive	175	7.3	1	4	23	1	1	99	3	Non-Hispanic White	0	2	0	99	99
2	7550.99	52	Assumed alive	167	4.4	0	1	69	3	1	99	4	Hispanic	3	1	1	1	99
1	882.347	58	Assumed alive	166	6.5	1	4	63	3	2	99	1	Hispanic	3	3	1	99	99
1	4640.11	49	Assumed alive	162	4.4	0	1	21	1	2	99	3	Non-Hispanic Black	0	1	0	99	99
2	702.125	49	Assumed alive	167	6.5	0	4	19	1	1	99	2	Hispanic	0	1	99	99	99
2	2574.43	57	Assumed alive	174	3.4	0	1	42	2	2	99	4	Hispanic	1	2	0	1	99
1	3304.41	45	Assumed deceased	171	6.5	0	4	81	3	1	99	2	Non-Hispanic White	1	3	1	1	99
2	9061.2	44	Assumed alive	175	3.9	0	1	61	3	2	99	4	Non-Hispanic White	2	2	1	1	99
2	3853.24	51	Assumed alive	171	3.5	0	1	46	2	2	99	4	Non-Hispanic Black	3	4	0	1	99
1	12314.2	55	Assumed alive	172	7.5	1	4	29	1	1	99	4	Non-Hispanic White	0	2	1	1	99
2	1459.17	45	Assumed deceased	50	8	1	4	62	3	2	99	1	Non-Hispanic Black	3	3	0	1	99
1	10831.3	44	Assumed alive	178	6.7	0	4	49	2	1	99	2	Non-Hispanic White	1	2	1	1	99
1	1213.36	45	Assumed alive	163	3.7	0	1	30	1	2	99	3	Non-Hispanic White	1	4	1	1	99
1	9154.27	46	Assumed alive	170	4.6	0	2	29	1	2	99	2	Non-Hispanic White	3	3	1	1	99
2	7699.05	44	Assumed alive	175	3.7	0	1	29	1	2	99	3	Non-Hispanic White	1	1	1	1	99
1	17846	57	Assumed alive	165	3.8	0	1	40	2	2	99	4	Non-Hispanic White	1	1	0	1	99
1	7389.07	55	Assumed deceased	131	6.1	1	3	70	3	2	99	2	Non-Hispanic White	3	1	1	1	99
1	6926.98	49	Assumed alive	162	7.3	1	4	63	3	2	99	3	Non-Hispanic White	3	3	1	1	99
1	2489.28	50	Assumed alive	158	5.7	0	3	64	3	2	99	3	Non-Hispanic Black	1	3	0	1	99
2	8576.37	48	Assumed alive	176	5.4	0	3	30	1	2	99	3	Non-Hispanic White	3	4	0	1	99
2	6526.85	49	Assumed deceased	103	5.2	0	2	57	2	2	99	1	Non-Hispanic White	1	4	0	0	99
2	2502.69	49	Assumed alive	169	3.1	0	1	26	1	2	99	3	Hispanic	1	1	0	0	99
1	3457.89	50	Assumed alive	158	6.5	0	4	21	1	1	99	1	Hispanic	0	1	1	1	99
1	3052.47	51	Assumed alive	163	9.8	1	4	42	2	1	99	4	Non-Hispanic Black	1	2	0	1	99
2	2763.12	45	Assumed alive	159	4.8	0	2	54	2	2	99	1	Non-Hispanic Black	0	2	1	1	99
1	2625.1	46	Assumed alive	170	3	0	1	19	1	2	99	2	Non-Hispanic White	0	2	99	99	99
2	3271.99	49	Assumed deceased	149	5.5	0	3	85	3	1	99	3	Non-Hispanic White	1	3	1	1	99
2	5742.94	46	Assumed alive	178	4.5	0	2	69	3	2	99	2	Non-Hispanic White	1	99	0	1	99
1	2883.96	54	Assumed alive	165	5.2	0	2	51	2	1	99	1	Hispanic	1	1	0	1	99
2	3678.57	57	Assumed alive	174	2.9	0	1	31	1	2	99	3	Hispanic	0	2	0	1	99
2	4333.78	44	Assumed deceased	106	3.8	0	1	83	3	2	99	1	Non-Hispanic White	3	2	0	1	99
2	5458.29	54	Assumed deceased	59	5.3	0	2	83	3	2	99	2	Non-Hispanic White	1	1	1	1	99
1	8884.53	45	Assumed alive	163	3.2	0	1	24	1	2	99	1	Hispanic	0	1	0	0	99
2	6642.6	56	Assumed deceased	141	3.8	0	1	71	3	2	99	4	Non-Hispanic White	3	1	0	0	99
2	1091.2	54	Assumed alive	161	5.4	0	3	67	3	1	99	2	Hispanic	1	4	0	1	99
1	12774.6	54	Assumed alive	165	5.8	0	3	54	2	1	99	3	Non-Hispanic White	1	2	1	1	99
2	2488.28	46	Assumed deceased	87	8.6	1	4	74	3	1	99	2	Non-Hispanic White	1	3	1	1	99
1	9448.18	46	Assumed alive	170	3.2	0	1	35	1	2	99	4	Non-Hispanic White	1	1	0	0	99
1	10294.3	51	Assumed alive	159	3.6	0	1	28	1	1	99	3	Non-Hispanic White	0	1	1	1	99
1	14945.3	49	Assumed alive	163	6.5	0	4	57	2	1	99	3	Non-Hispanic White	1	4	0	1	99
1	13280.6	54	Assumed alive	165	6.4	0	4	25	1	1	99	3	Non-Hispanic White	1	2	0	0	99
1	2692.03	49	Assumed alive	162	4.8	0	2	67	3	2	99	4	Non-Hispanic Black	1	2	0	1	99
2	1339.78	58	Assumed deceased	58	7.4	1	4	81	3	2	99	2	Hispanic	1	2	1	1	99
2	9106.4	50	Assumed alive	157	6.8	0	4	65	3	1	99	1	Non-Hispanic White	3	3	1	1	99
1	9911.13	50	Assumed deceased	150	9.3	1	4	64	3	1	99	4	Non-Hispanic White	1	2	1	1	99
2	12979.5	46	Assumed alive	178	4.6	0	2	54	2	1	99	3	Non-Hispanic White	1	2	0	0	99
2	5249.94	46	Assumed deceased	20	6.8	1	4	83	3	2	99	1	Non-Hispanic White	3	2	0	99	99
2	4170.69	55	Assumed alive	169	4.9	0	2	21	1	1	99	1	Hispanic	0	2	0	1	99
1	13122.8	45	Assumed alive	163	3.3	0	1	30	1	2	99	4	Non-Hispanic White	1	3	0	1	99
1	6739.86	46	Assumed deceased	50	5.7	0	3	41	2	2	99	3	Non-Hispanic White	1	3	1	1	99
1	5037.14	47	Assumed deceased	101	7.7	1	4	81	3	2	99	1	Non-Hispanic White	3	2	0	0	99
2	2360.75	45	Assumed alive	160	7.1	1	4	59	3	2	99	1	Non-Hispanic Black	3	4	0	1	99
1	6495.87	54	Assumed deceased	86	6.3	0	3	78	3	1	99	3	Non-Hispanic White	1	2	1	1	99
1	10235.7	47	Assumed alive	179	4.7	0	2	21	1	2	99	3	Non-Hispanic White	1	1	0	1	99
1	4210.7	50	Assumed alive	158	6.6	0	4	50	2	1	99	3	Non-Hispanic Black	3	1	1	1	99
2	2749.43	45	Assumed alive	159	4.1	0	1	20	1	2	99	3	Non-Hispanic Black	0	4	0	1	99
1	13529.1	53	Assumed alive	159	5.9	0	3	24	1	1	99	4	Non-Hispanic White	0	1	0	1	99
2	3704.58	54	Assumed alive	161	7.2	1	4	19	1	1	99	3	Non-Hispanic White	0	4	99	99	99
2	10687.9	46	Assumed alive	178	3.5	0	1	64	3	2	99	2	Non-Hispanic White	1	3	1	1	99
1	1646.04	50	Assumed alive	157	4.4	0	1	65	3	1	99	3	Non-Hispanic Black	1	1	1	1	99
2	889.13	49	Assumed alive	169	4.1	0	1	25	1	2	99	3	Non-Hispanic White	1	1	1	1	99
1	5477.98	45	Assumed alive	163	4.5	0	2	18	1	2	99	2	Non-Hispanic White	0	1	99	99	99
1	13278.6	45	Assumed alive	163	4.8	0	2	48	2	2	99	3	Non-Hispanic White	1	1	0	1	99
1	1506.62	48	Assumed deceased	4	5.6	0	3	83	3	1	99	1	Non-Hispanic Black	3	1	1	1	99
1	994.812	49	Assumed alive	157	5.9	0	3	20	1	2	99	3	Non-Hispanic Black	0	4	0	1	99
2	4282.41	52	Assumed deceased	94	6.5	1	4	85	3	2	99	2	Non-Hispanic White	3	2	0	1	99
1	1218.24	55	Assumed alive	172	2.4	0	1	30	1	2	99	4	Non-Hispanic White	1	1	1	1	99
1	1119.29	58	Assumed alive	166	4.9	0	2	63	3	2	99	3	Hispanic	3	4	1	1	99
2	929.033	48	Assumed alive	178	1.9	0	1	23	1	2	99	1	Non-Hispanic White	1	2	0	0	99
1	3120.07	48	Assumed deceased	38	5.7	0	3	82	3	1	99	3	Non-Hispanic White	3	2	1	1	99
2	9650.81	46	Assumed alive	178	7.5	1	4	20	1	1	99	3	Non-Hispanic White	0	2	1	1	99
1	6167.52	47	Assumed deceased	22	7.3	1	4	46	2	2	99	3	Non-Hispanic White	1	3	0	0	99
1	2997.71	50	Assumed alive	157	3.8	0	1	23	1	2	99	1	Hispanic	1	3	0	1	99
2	3372.45	51	Assumed alive	171	4.3	0	1	21	1	1	99	2	Non-Hispanic Black	0	1	0	1	99
1	12700.1	45	Assumed alive	163	7.7	1	4	46	2	1	99	2	Non-Hispanic White	1	4	0	1	99
1	3344.2	47	Assumed deceased	57	6.7	0	4	81	3	1	99	4	Non-Hispanic White	1	2	1	1	99
2	6069.46	53	Assumed alive	166	5.9	0	3	82	3	2	99	1	Non-Hispanic White	1	3	0	1	99
1	6972.11	48	Assumed deceased	43	5.3	0	2	76	3	2	99	2	Non-Hispanic White	1	99	1	1	99
1	3730.99	52	Assumed deceased	67	7.9	1	4	85	3	2	99	1	Non-Hispanic Black	3	2	0	0	99
2	15930.1	47	Assumed alive	171	4.4	0	1	30	1	2	99	4	Non-Hispanic White	1	2	0	1	99
2	2601.12	52	Assumed alive	167	5.8	0	3	25	1	1	99	1	Hispanic	0	1	1	1	99
2	1127.44	53	Assumed alive	166	4.3	0	1	23	1	2	99	2	Non-Hispanic White	1	2	0	1	99
1	461.257	58	Assumed alive	166	7.8	1	4	18	1	1	99	1	Hispanic	0	3	99	99	99
2	4170.69	55	Assumed alive	168	5.8	0	3	24	1	1	99	2	Hispanic	1	3	1	1	99
1	1023.33	49	Assumed alive	162	4.7	0	2	18	1	1	99	1	Non-Hispanic Black	0	2	99	99	99
2	2952.79	53	Assumed alive	166	8.9	1	4	50	2	2	99	1	Hispanic	1	3	0	1	99
1	14772.4	45	Assumed alive	163	6.3	0	3	20	1	1	99	3	Non-Hispanic White	0	1	0	0	99
2	4672.71	44	Assumed deceased	22	7.8	1	4	84	3	2	99	3	Non-Hispanic White	3	2	0	0	99
1	2365.31	55	Assumed alive	174	4.6	0	2	22	1	2	99	2	Hispanic	1	2	0	0	99
1	4043.26	52	Assumed alive	180	6.4	1	4	54	2	2	99	3	Non-Hispanic Black	3	2	0	0	99
2	2341.9	49	Assumed alive	172	5.9	0	3	20	1	2	99	3	Hispanic	0	2	0	1	99
2	3214.69	47	Assumed alive	171	4.4	0	1	19	1	2	99	1	Non-Hispanic White	2	1	99	99	99
2	13926.2	46	Assumed alive	178	5.5	0	3	48	2	1	99	2	Non-Hispanic White	1	2	1	1	99
1	14945.3	49	Assumed alive	162	6.9	0	4	57	2	1	99	4	Non-Hispanic White	1	3	1	99	99
2	5604.32	44	Assumed alive	174	3.4	0	1	74	3	2	99	1	Non-Hispanic White	3	2	0	1	99
2	5584.37	50	Assumed alive	157	6.9	0	4	36	1	1	99	3	Non-Hispanic White	0	3	0	1	99
1	14296.5	46	Assumed alive	170	5.8	0	3	22	1	1	99	2	Non-Hispanic White	0	2	1	1	99
2	6228.62	50	Assumed alive	157	6.5	0	4	71	3	1	99	2	Non-Hispanic White	3	2	1	1	99
1	1618.29	54	Assumed deceased	119	7.4	1	4	70	3	2	99	3	Hispanic	3	4	1	1	99
1	10455.1	55	Assumed alive	173	8.7	1	4	67	3	2	99	4	Non-Hispanic White	1	4	0	1	99
2	4672.71	44	Assumed deceased	145	3.3	0	1	81	3	2	99	4	Non-Hispanic White	1	1	1	1	99
2	3742.16	54	Assumed alive	160	5.9	0	3	20	1	1	99	2	Non-Hispanic Black	2	3	1	1	99
2	9436.35	50	Assumed alive	157	4.5	0	2	62	3	2	99	4	Non-Hispanic White	1	2	1	1	99
2	12259.6	56	Assumed alive	172	5.4	0	3	35	1	1	99	2	Non-Hispanic White	1	2	1	1	99
2	3613.36	54	Assumed alive	161	4.7	0	2	39	2	2	99	4	Hispanic	1	1	0	1	99
1	10246.8	58	Assumed alive	166	6.2	0	3	41	2	1	99	3	Hispanic	3	4	0	1	99
2	5737.38	54	Assumed alive	158	4.3	0	1	37	1	1	99	3	Non-Hispanic White	1	1	1	1	99
1	873.364	58	Assumed alive	166	7.8	1	4	70	3	1	99	1	Hispanic	1	1	0	1	99
2	13393.2	48	Assumed alive	176	5.5	0	3	44	2	1	99	4	Non-Hispanic White	1	1	0	0	99
1	2122.46	58	Assumed alive	166	4.4	0	1	54	2	2	99	1	Hispanic	1	4	0	1	99
1	1421.67	45	Assumed deceased	81	4.8	0	2	65	3	1	99	2	Non-Hispanic Black	3	4	0	1	99
2	10583.8	47	Assumed alive	171	7.4	1	4	64	3	1	99	1	Non-Hispanic White	1	3	1	1	99
1	1309.23	44	Assumed deceased	144	8.2	1	4	81	3	1	99	2	Non-Hispanic White	1	2	1	1	99
1	12636.7	54	Assumed alive	177	4.3	0	1	36	1	2	99	3	Other	2	2	1	1	99
1	4941.27	53	Assumed deceased	85	6.8	0	4	65	3	1	99	1	Non-Hispanic White	3	3	1	1	99
1	12107.4	57	Assumed alive	165	7.6	1	4	69	3	1	99	4	Other	1	1	1	1	99
2	13125.4	46	Assumed alive	178	5.9	0	3	55	2	1	99	3	Non-Hispanic White	1	2	1	1	99
1	7415.26	48	Assumed alive	160	4.5	0	2	22	1	2	99	1	Non-Hispanic White	1	1	1	1	99
2	4602.39	55	Assumed deceased	129	7	0	4	82	3	1	99	1	Non-Hispanic White	1	2	1	0	99
2	699.213	45	Assumed alive	159	2.9	0	1	19	1	2	99	3	Non-Hispanic Black	0	2	99	99	99
1	1481.41	57	Assumed alive	164	4.8	0	2	26	1	2	99	3	Non-Hispanic White	1	2	0	1	99
2	5347.01	50	Assumed alive	157	5.5	0	3	62	3	2	99	4	Non-Hispanic White	2	1	0	1	99
2	7149.15	44	Assumed alive	174	7.3	1	4	25	1	1	99	2	Non-Hispanic White	0	4	0	1	99
1	13706.2	54	Assumed alive	165	5.3	0	2	47	2	1	99	3	Non-Hispanic White	1	1	0	1	99
1	13546.8	47	Assumed alive	179	5.5	0	3	44	2	1	99	2	Non-Hispanic White	1	2	1	1	99
1	1421.67	45	Assumed deceased	155	5.3	0	2	69	3	1	99	2	Non-Hispanic Black	3	1	1	1	99
1	853.913	44	Assumed alive	178	5.3	0	2	19	1	2	99	1	Non-Hispanic Black	0	4	99	99	99
1	3938.05	53	Assumed alive	158	6.3	0	3	39	2	1	99	3	Non-Hispanic Black	1	3	0	1	99
1	12259.6	46	Assumed alive	169	7.6	1	4	35	1	1	99	3	Other	1	4	0	1	99
1	632.709	51	Assumed alive	163	6.2	0	3	19	1	1	99	3	Non-Hispanic Black	0	1	99	99	99
2	6281.47	46	Assumed deceased	37	7.8	1	4	73	3	1	99	2	Non-Hispanic White	0	3	1	1	99
2	10645.1	52	Assumed alive	167	6.9	0	4	43	2	1	99	4	Non-Hispanic White	1	2	0	1	99
2	811.378	49	Assumed alive	169	5.1	0	2	19	1	1	99	1	Hispanic	0	1	99	99	99
1	4023.86	56	Assumed deceased	5	7.4	1	4	85	3	1	99	3	Non-Hispanic White	1	2	1	1	99
2	9314.05	46	Assumed alive	178	7.2	1	4	51	2	1	99	2	Non-Hispanic White	1	3	0	1	99
2	252.918	58	Assumed alive	176	4	0	1	33	1	2	99	1	Hispanic	1	2	0	1	99
2	8527.16	45	Assumed alive	158	3.1	0	1	38	2	2	99	1	Hispanic	1	2	0	0	99
1	2973.07	53	Assumed alive	159	3.6	0	1	27	1	2	99	1	Hispanic	1	3	0	99	99
2	3176.72	55	Assumed alive	169	4.2	0	1	27	1	2	99	3	Hispanic	1	3	0	1	99
2	1757.3	53	Assumed alive	166	5.1	0	2	61	3	1	99	2	Non-Hispanic Black	2	2	1	1	99
1	4743.41	44	Assumed deceased	146	4.2	0	1	77	3	1	99	1	Non-Hispanic White	1	2	1	1	99
1	12273.2	55	Assumed alive	175	7.2	1	4	29	1	1	99	3	Non-Hispanic White	3	4	0	1	99
1	6276.49	44	Assumed deceased	79	4.1	0	1	78	3	2	99	3	Non-Hispanic White	3	1	1	1	99
1	12314.2	55	Assumed alive	172	4.8	0	2	26	1	1	99	4	Non-Hispanic White	1	1	1	1	99
2	10645.1	52	Assumed alive	167	5.2	0	2	46	2	1	99	4	Non-Hispanic White	1	2	0	99	99
2	11734.6	44	Assumed alive	175	5.9	0	3	54	2	1	99	2	Non-Hispanic White	3	2	0	1	99
2	595.276	57	Assumed alive	173	5.7	0	3	19	1	1	99	2	Hispanic	0	1	99	99	99
2	11368.6	47	Assumed alive	172	3.7	0	1	69	3	2	99	2	Non-Hispanic White	1	4	0	1	99
2	7550.99	52	Assumed alive	167	6	0	3	64	3	1	99	2	Hispanic	1	3	1	1	99
1	16663	49	Assumed alive	162	4	0	1	50	2	2	99	1	Non-Hispanic White	3	1	1	0	99
2	12822.1	44	Assumed alive	175	5.1	0	2	38	2	2	99	4	Non-Hispanic White	1	2	0	99	99
2	543.71	58	Assumed alive	177	3.2	0	1	31	1	2	99	1	Hispanic	1	2	0	0	99
2	416.993	49	Assumed alive	169	4.6	0	2	30	1	2	99	1	Hispanic	2	3	0	1	99
1	4696.19	49	Assumed alive	162	7.2	1	4	21	1	1	99	3	Non-Hispanic Black	0	4	0	0	99
2	6826.71	50	Assumed alive	157	6.4	1	4	52	2	2	99	2	Non-Hispanic White	2	3	1	1	99
2	4909.87	49	Assumed deceased	99	5.6	0	3	81	3	2	99	1	Non-Hispanic White	3	2	1	1	99
2	3350.96	51	Assumed alive	171	7.5	1	4	26	1	1	99	3	Non-Hispanic Black	0	3	0	99	99
1	2425.54	48	Assumed alive	160	4.2	0	1	26	1	2	99	4	Hispanic	0	1	0	1	99
2	8495.9	48	Assumed deceased	67	4.8	0	2	78	3	1	99	2	Non-Hispanic White	1	1	1	1	99
1	1166.74	50	Assumed alive	161	3.8	0	1	19	1	2	99	3	Non-Hispanic Black	0	1	99	99	99
2	2287.15	57	Assumed alive	174	3.2	0	1	45	2	2	99	1	Hispanic	1	1	1	1	99
2	3282.91	51	Assumed alive	171	3.7	0	1	46	2	2	99	1	Non-Hispanic Black	3	4	1	1	99
2	780.045	56	Assumed alive	173	3.5	0	1	18	1	2	99	1	Non-Hispanic Black	2	3	99	99	99
1	4348.03	47	Assumed alive	179	6.3	1	3	44	2	2	99	2	Non-Hispanic Black	1	2	0	0	99
1	1280.04	48	Assumed alive	159	5.4	0	3	60	3	1	99	1	Non-Hispanic Black	1	4	1	1	99
2	11558	48	Assumed alive	176	5.6	0	3	60	3	2	99	2	Non-Hispanic White	1	4	1	99	99
1	12125	50	Assumed deceased	18	5.6	0	3	64	3	2	99	3	Non-Hispanic White	1	3	0	99	99
1	11876.4	45	Assumed alive	163	8	1	4	52	2	1	99	3	Non-Hispanic White	1	4	0	1	99
1	2242.94	51	Assumed alive	164	3.8	0	1	47	2	1	99	2	Hispanic	1	1	1	1	99
2	5067.82	53	Assumed alive	167	4.6	0	2	32	1	2	99	3	Non-Hispanic Black	1	3	0	1	99
1	3879.2	47	Assumed alive	179	6.2	0	3	46	2	1	99	4	Non-Hispanic Black	1	2	1	1	99
1	5197.92	57	Assumed alive	174	4.2	0	1	38	2	1	99	1	Hispanic	1	1	0	1	99
2	16074	47	Assumed alive	171	5.9	0	3	58	2	2	99	2	Non-Hispanic White	1	4	0	1	99
1	4010.5	52	Assumed alive	179	3.8	0	1	50	2	2	99	1	Non-Hispanic Black	3	1	1	1	99
2	4987.67	52	Assumed alive	167	5.9	0	3	78	3	1	99	4	Non-Hispanic White	1	2	1	1	99
1	3158.05	44	Assumed alive	177	7.3	1	4	33	1	1	99	3	Hispanic	0	2	0	1	99
1	4348.85	47	Assumed alive	179	5.7	0	3	26	1	2	99	4	Other	0	4	0	1	99
1	4636.56	49	Assumed alive	162	7.9	1	4	50	2	1	99	2	Non-Hispanic Black	3	2	0	1	99
2	430.942	49	Assumed deceased	110	4.7	0	2	60	3	1	99	1	Hispanic	1	1	1	1	99
2	899.043	55	Assumed alive	169	5.4	0	3	18	1	1	99	3	Hispanic	0	3	99	99	99
1	10201.6	47	Assumed alive	178	4	0	1	24	1	2	99	4	Non-Hispanic White	0	1	1	1	99
2	284.017	58	Assumed alive	177	3.2	0	1	27	1	2	99	2	Hispanic	2	3	1	1	99
2	12938	44	Assumed alive	173	4.4	0	1	53	2	2	99	3	Non-Hispanic White	99	1	0	1	99
1	4299.84	56	Assumed alive	176	4.2	0	1	44	2	1	99	4	Non-Hispanic Black	1	1	0	1	99
2	4602.39	55	Assumed alive	169	6.2	0	3	81	3	1	99	1	Non-Hispanic White	3	1	0	0	99
2	459.537	58	Assumed alive	176	7.8	1	4	65	3	1	99	1	Hispanic	1	2	0	1	99
2	4564.92	56	Assumed alive	163	4.4	0	1	43	2	2	99	3	Non-Hispanic White	3	4	0	1	99
1	259.087	56	Assumed alive	175	3.2	0	1	23	1	2	99	1	Hispanic	2	2	0	1	99
1	593.469	57	Assumed alive	164	2.9	0	1	33	1	2	99	1	Hispanic	2	3	0	1	99
2	702.987	52	Assumed alive	167	9.2	1	4	19	1	1	99	2	Non-Hispanic Black	0	3	99	99	99
1	11836.9	45	Assumed alive	163	6.2	0	3	51	2	1	99	2	Non-Hispanic White	2	2	0	1	99
2	5359.04	54	Assumed alive	161	3.9	0	1	83	3	2	99	2	Non-Hispanic White	3	1	0	1	99
2	4333.78	44	Assumed deceased	26	4.4	0	1	81	3	2	99	2	Non-Hispanic White	3	1	1	1	99
1	10795.2	44	Assumed alive	178	5.3	0	2	48	2	1	99	4	Non-Hispanic White	1	1	1	1	99
2	3848.47	51	Assumed alive	171	2.9	0	1	51	2	2	99	1	Non-Hispanic Black	1	4	0	0	99
2	3381.24	53	Assumed alive	166	5.6	0	3	48	2	1	99	1	Hispanic	1	3	0	1	99
1	958.784	49	Assumed alive	162	6.2	0	3	18	1	1	99	1	Non-Hispanic Black	1	1	99	99	99
1	1506.62	48	Assumed deceased	42	4.1	0	1	76	3	1	99	1	Non-Hispanic Black	3	99	1	1	99
1	404.144	56	Assumed alive	175	4.2	0	1	25	1	2	99	1	Hispanic	2	4	1	1	99
1	9375.61	50	Assumed alive	160	3.9	0	1	37	1	2	99	2	Other	3	1	0	99	99
2	1062.1	47	Assumed alive	171	2.6	0	1	22	1	2	99	3	Non-Hispanic White	1	1	1	1	99
1	10559.8	55	Assumed alive	174	7.6	1	4	35	1	1	99	4	Hispanic	3	4	0	1	99
1	12667.7	45	Assumed alive	163	6.3	0	3	38	2	1	99	3	Non-Hispanic White	1	4	0	1	99
2	921.793	55	Assumed alive	170	7.3	1	4	18	1	1	99	1	Hispanic	0	4	99	99	99
1	2095.2	49	Assumed deceased	52	5.2	0	2	83	3	1	99	2	Non-Hispanic Black	3	1	0	1	99
1	827.704	48	Assumed alive	160	6.4	1	4	19	1	2	99	1	Hispanic	0	1	99	99	99
1	15652.1	46	Assumed alive	170	4	0	1	44	2	2	99	2	Non-Hispanic White	1	1	1	1	99
1	11876.4	45	Assumed alive	163	5.7	0	3	57	2	1	99	3	Non-Hispanic White	3	3	0	1	99
1	4022.78	52	Assumed deceased	55	5.2	0	2	83	3	1	99	1	Non-Hispanic White	1	3	1	1	99
2	6735.74	46	Assumed deceased	41	6.9	0	4	61	3	1	99	2	Non-Hispanic White	1	2	1	1	99
1	1107.13	49	Assumed alive	162	4	0	1	18	1	2	99	2	Non-Hispanic Black	0	3	99	99	99
1	8022.22	46	Assumed alive	170	8.3	1	4	26	1	1	99	1	Non-Hispanic White	2	1	1	1	99
1	6260.96	54	Assumed alive	164	4	0	1	49	2	2	99	4	Non-Hispanic White	1	1	0	1	99
1	8341.38	50	Assumed alive	158	4.4	0	1	75	3	2	99	1	Non-Hispanic White	3	3	0	1	99
1	4696.19	49	Assumed alive	162	5.4	0	3	28	1	1	99	4	Non-Hispanic Black	1	3	0	1	99
2	12524.5	48	Assumed alive	176	5.1	0	2	51	2	1	99	4	Non-Hispanic White	3	2	0	1	99
1	1553.51	45	Assumed deceased	12	6	0	3	81	3	1	99	2	Non-Hispanic White	1	2	1	1	99
1	8129.49	44	Assumed alive	178	5.3	0	2	21	1	2	99	3	Non-Hispanic White	0	1	1	1	99
1	5756.97	46	Assumed deceased	54	6.1	0	3	49	2	1	99	1	Non-Hispanic White	1	1	1	1	99
2	8208.4	44	Assumed alive	177	3.3	0	1	36	1	2	99	1	Non-Hispanic White	2	1	1	1	99
2	1118.45	57	Assumed alive	173	4.5	0	2	67	3	2	99	2	Hispanic	1	3	0	0	99
2	3313.81	57	Assumed alive	173	4.6	0	2	23	1	1	99	1	Hispanic	1	2	1	99	99
2	6097.89	44	Assumed deceased	61	3.4	0	1	40	2	2	99	1	Non-Hispanic White	2	4	1	0	99
2	3038.21	52	Assumed deceased	56	8.2	1	4	48	2	1	99	1	Non-Hispanic Black	2	4	1	1	99
2	14003.2	48	Assumed alive	176	5.5	0	3	42	2	2	99	4	Non-Hispanic White	1	3	0	1	99
2	1421.57	49	Assumed deceased	129	5.9	0	3	63	3	1	99	1	Non-Hispanic Black	0	99	0	99	99
2	4664.21	53	Assumed alive	166	5.3	0	2	34	1	1	99	1	Hispanic	1	4	0	1	99
2	3187.07	56	Assumed alive	171	6	0	3	44	2	2	99	3	Non-Hispanic Black	1	3	0	1	99
2	1608.98	58	Assumed alive	177	4.3	0	1	82	3	2	99	1	Hispanic	3	3	0	0	99
2	5397.74	47	Assumed deceased	112	6.1	1	3	80	3	2	99	2	Non-Hispanic White	3	1	1	1	99
1	16035.3	49	Assumed alive	162	4.8	0	2	44	2	1	99	2	Non-Hispanic White	1	2	0	1	99
1	4014.57	51	Assumed alive	163	7.8	1	4	18	1	1	99	1	Other	0	4	99	99	99
1	14296.5	46	Assumed alive	170	5	0	2	26	1	1	99	2	Non-Hispanic White	0	1	0	1	99
2	2992.35	52	Assumed alive	167	4.9	0	2	35	1	1	99	4	Non-Hispanic Black	1	2	0	1	99
1	2883.96	54	Assumed alive	165	5.6	0	3	41	2	1	99	4	Hispanic	1	2	0	1	99
2	941.76	55	Assumed alive	169	6.1	0	3	19	1	1	99	2	Hispanic	0	3	99	99	99
1	14862.6	46	Assumed alive	170	5	0	2	33	1	2	99	3	Non-Hispanic White	1	4	1	1	99
2	16873.4	53	Assumed alive	166	5.1	0	2	50	2	2	99	4	Non-Hispanic White	1	4	0	0	99
2	7741.04	46	Assumed alive	177	5.7	0	3	23	1	1	99	3	Non-Hispanic White	1	1	1	99	99
2	1483.33	45	Assumed alive	159	2.6	0	1	64	3	2	99	2	Non-Hispanic Black	3	3	0	1	99
1	4551.51	49	Assumed alive	162	6.4	0	4	34	1	1	99	4	Non-Hispanic Black	0	2	0	1	99
2	8815.54	52	Assumed alive	167	5.6	0	3	33	1	1	99	2	Hispanic	2	2	0	99	99
1	14803.9	46	Assumed alive	170	8.4	1	4	48	2	1	99	2	Other	1	3	1	1	99
2	221.127	56	Assumed alive	172	3.1	0	1	27	1	2	99	2	Hispanic	1	3	0	1	99
2	1009.17	48	Assumed alive	176	6	0	3	18	1	1	99	2	Non-Hispanic Black	0	1	99	99	99
1	3706.24	44	Assumed deceased	76	7	1	4	85	3	2	99	1	Non-Hispanic White	3	3	1	1	99
1	3975.1	57	Assumed alive	165	7	0	4	25	1	1	99	1	Hispanic	1	4	0	1	99
2	650.627	49	Assumed alive	167	3.5	0	1	19	1	2	99	1	Hispanic	0	1	99	99	99
1	12259.6	46	Assumed alive	170	4.8	0	2	31	1	1	99	3	Non-Hispanic White	1	1	1	1	99
1	5101.88	47	Assumed alive	179	7.2	1	4	18	1	1	99	2	Non-Hispanic White	0	1	99	99	99
1	9557.78	48	Assumed alive	160	3.6	0	1	25	1	2	99	4	Other	0	1	0	1	99
2	1017.02	52	Assumed alive	167	3	0	1	35	1	2	99	4	Non-Hispanic White	1	1	0	1	99
1	9781.08	47	Assumed alive	178	4.8	0	2	34	1	2	99	1	Hispanic	1	2	0	1	99
2	1705.05	57	Assumed deceased	68	4.5	0	2	75	3	2	99	2	Hispanic	3	4	0	0	99
1	10353.7	47	Assumed alive	178	4.3	0	1	24	1	2	99	1	Non-Hispanic White	0	1	1	99	99
1	2677.59	52	Assumed alive	180	5.4	0	3	56	2	2	99	1	Hispanic	3	3	0	0	99
1	1031.36	44	Assumed alive	178	4.2	0	1	34	1	2	99	4	Non-Hispanic White	1	2	0	1	99
2	3773.1	49	Assumed alive	169	5.1	0	2	34	1	1	99	1	Hispanic	0	1	1	1	99
1	4656.34	44	Assumed alive	176	3.7	0	1	18	1	2	99	1	Non-Hispanic White	0	1	99	99	99
1	964.875	52	Assumed alive	180	7.4	1	4	19	1	1	99	3	Non-Hispanic Black	0	1	99	99	99
1	10552.5	45	Assumed alive	163	6.4	0	4	38	2	1	99	3	Non-Hispanic White	3	2	0	1	99
2	8665.72	44	Assumed alive	175	5.6	0	3	69	3	1	99	2	Non-Hispanic White	3	1	1	1	99
2	5768.33	48	Assumed alive	176	7.4	1	4	35	1	1	99	1	Other	1	3	1	1	99
2	2861.65	56	Assumed alive	172	3.9	0	1	41	2	1	99	4	Non-Hispanic Black	1	2	1	1	99
1	1877.97	44	Assumed alive	177	4.2	0	1	69	3	2	99	1	Non-Hispanic Black	3	4	1	1	99
1	745.866	57	Assumed alive	164	5.5	0	3	19	1	2	99	1	Hispanic	2	3	99	99	99
1	15520.9	54	Assumed alive	165	7	0	4	45	2	1	99	2	Non-Hispanic White	1	3	0	1	99
2	2422.96	45	Assumed alive	159	6.6	0	4	30	1	1	99	3	Non-Hispanic Black	1	2	1	1	99
2	198.471	49	Assumed alive	169	5.3	0	2	28	1	2	99	2	Hispanic	2	4	0	1	99
2	11734.6	44	Assumed alive	175	5.2	0	2	57	2	1	99	4	Non-Hispanic White	1	2	0	1	99
2	7652.49	48	Assumed alive	175	8.3	1	4	31	1	2	99	3	Other	1	4	0	1	99
1	4138.19	46	Assumed deceased	6	7.3	1	4	56	2	1	99	4	Non-Hispanic White	0	2	1	1	99
1	4044.02	52	Assumed alive	180	3.5	0	1	29	1	2	99	4	Non-Hispanic Black	0	1	0	1	99
1	2950.32	58	Assumed alive	166	3.9	0	1	49	2	2	99	3	Hispanic	0	4	1	1	99
2	13447.1	53	Assumed alive	166	5.4	0	3	35	1	1	99	3	Non-Hispanic White	1	1	0	1	99
1	5783.72	53	Assumed alive	159	5.3	0	2	18	1	1	99	2	Non-Hispanic White	0	1	99	99	99
2	1240.67	53	Assumed alive	166	5.3	0	2	18	1	2	99	1	Non-Hispanic Black	0	2	99	99	99
2	11301.6	53	Assumed deceased	144	7.4	1	4	63	3	1	99	2	Non-Hispanic White	1	1	1	1	99
2	6315.35	53	Assumed alive	166	6.2	0	3	60	3	1	99	1	Non-Hispanic White	1	3	1	1	99
1	3848.89	48	Assumed deceased	28	5.3	0	2	58	2	2	99	3	Non-Hispanic Black	3	4	1	1	99
1	940.599	47	Assumed alive	179	3.3	0	1	27	1	2	99	2	Non-Hispanic White	1	1	1	0	99
1	1107.13	49	Assumed alive	162	4	0	1	19	1	2	99	2	Non-Hispanic Black	0	3	99	99	99
1	1105.69	58	Assumed alive	166	3.9	0	1	74	3	2	99	1	Hispanic	0	2	1	1	99
2	844.695	56	Assumed alive	173	3.3	0	1	19	1	1	99	2	Non-Hispanic Black	0	1	99	99	99
1	4039.01	49	Assumed alive	162	5.5	0	3	26	1	2	99	1	Non-Hispanic Black	0	1	1	1	99
2	7554.58	49	Assumed alive	169	5.9	0	3	70	3	2	99	3	Non-Hispanic White	3	3	1	1	99
2	13718.8	54	Assumed alive	161	5	0	2	37	1	2	99	3	Non-Hispanic White	3	2	1	1	99
2	6920.82	44	Assumed alive	175	4.8	0	2	25	1	1	99	2	Non-Hispanic White	1	1	1	1	99
1	8321.4	48	Assumed alive	160	4	0	1	20	1	1	99	2	Non-Hispanic White	2	1	0	1	99
1	7618.79	54	Assumed alive	165	4.8	0	2	29	1	1	99	3	Hispanic	1	1	0	0	99
1	14970.2	46	Assumed alive	170	3.9	0	1	49	2	1	99	2	Non-Hispanic White	3	1	1	1	99
1	4798	57	Assumed alive	175	6.8	0	4	35	1	1	99	2	Other	2	3	1	1	99
2	4078.62	48	Assumed alive	176	5.7	0	3	36	1	2	99	4	Non-Hispanic Black	1	4	0	99	99
1	12579.8	48	Assumed alive	160	6	0	3	44	2	2	99	3	Non-Hispanic White	2	1	1	1	99
1	7873.66	58	Assumed alive	166	6.8	1	4	65	3	2	99	1	Hispanic	1	2	0	0	99
2	3930.61	52	Assumed deceased	85	4.7	0	2	85	3	2	99	4	Non-Hispanic White	3	1	0	1	99
1	6333.09	50	Assumed alive	158	5.2	0	2	36	1	1	99	2	Other	3	1	0	1	99
2	2766.55	45	Assumed alive	158	5.3	0	2	47	2	2	99	3	Non-Hispanic Black	1	3	0	1	99
2	13928.1	54	Assumed alive	158	3.9	0	1	42	2	2	99	4	Non-Hispanic White	1	2	0	1	99
2	3704.82	56	Assumed alive	172	7.1	1	4	47	2	2	99	4	Non-Hispanic Black	3	4	1	1	99
2	7853.36	47	Assumed alive	171	4.6	0	2	22	1	2	99	3	Non-Hispanic White	1	2	1	1	99
2	7738.98	52	Assumed deceased	149	5.7	0	3	60	3	1	99	4	Non-Hispanic White	1	2	0	1	99
1	16035.3	49	Assumed alive	162	7	0	4	45	2	1	99	2	Non-Hispanic White	1	3	1	1	99
2	11128.4	48	Assumed alive	175	4.3	0	1	34	1	1	99	4	Non-Hispanic White	1	1	0	1	99
1	1510.24	48	Assumed alive	159	4.3	0	1	70	3	2	99	4	Hispanic	3	2	0	1	99
2	4715.54	54	Assumed alive	158	4.7	0	2	32	1	2	99	2	Non-Hispanic Black	1	2	0	0	99
1	790.713	56	Assumed alive	175	4.1	0	1	18	1	2	99	1	Hispanic	0	1	99	99	99
2	9024.5	50	Assumed alive	157	6.9	0	4	62	3	1	99	4	Non-Hispanic White	1	3	0	1	99
1	1107.13	49	Assumed alive	162	6.3	1	3	18	1	2	99	3	Non-Hispanic Black	0	4	99	99	99
2	13705.5	54	Assumed alive	161	5.6	0	3	33	1	2	99	1	Hispanic	1	3	0	1	99
1	13016.4	52	Assumed alive	179	3.2	0	1	31	1	2	99	4	Non-Hispanic White	1	1	0	1	99
2	14385.6	46	Assumed alive	178	5	0	2	45	2	1	99	1	Non-Hispanic White	1	1	1	1	99
2	12966.1	50	Assumed deceased	36	5.7	0	3	48	2	1	99	1	Non-Hispanic White	3	2	1	1	99
1	2659.39	53	Assumed alive	159	2.9	0	1	44	2	2	99	4	Hispanic	1	1	0	1	99
1	11103.2	51	Assumed alive	164	6	0	3	58	2	2	99	2	Other	1	4	0	0	99
2	1003.7	55	Assumed alive	169	5.6	0	3	61	3	1	99	1	Hispanic	1	3	1	1	99
1	3770.23	53	Assumed alive	159	4.7	0	2	39	2	2	99	3	Hispanic	1	2	0	1	99
1	5246.27	46	Assumed deceased	129	4.9	0	2	63	3	1	99	4	Non-Hispanic White	3	2	1	1	99
1	4125.39	47	Assumed alive	178	5	0	2	36	1	2	99	3	Non-Hispanic Black	1	2	1	99	99
2	10645.1	52	Assumed alive	167	6.2	0	3	48	2	1	99	4	Non-Hispanic White	1	2	1	1	99
2	833.581	52	Assumed alive	167	5.7	0	3	19	1	1	99	2	Non-Hispanic Black	0	1	99	99	99
2	13352.9	50	Assumed alive	157	4	0	1	34	1	2	99	3	Non-Hispanic White	1	4	0	1	99
2	2468.24	45	Assumed alive	159	7.3	1	4	43	2	1	99	3	Non-Hispanic Black	0	3	1	1	99
2	3591.99	54	Assumed deceased	10	7.7	1	4	85	3	1	99	1	Non-Hispanic White	1	99	0	1	99
1	12031.7	48	Assumed alive	159	4.8	0	2	41	2	1	99	4	Non-Hispanic White	3	2	0	1	99
2	1756.01	50	Assumed deceased	12	7.7	1	4	81	3	1	99	1	Non-Hispanic White	1	4	1	1	99
1	2700.95	48	Assumed alive	159	5	0	2	18	1	2	99	1	Other	2	2	99	99	99
1	4714.11	54	Assumed alive	165	5.7	0	3	52	2	1	99	4	Non-Hispanic White	1	2	0	0	99
1	1885.71	48	Assumed deceased	68	7.2	1	4	77	3	1	99	4	Non-Hispanic Black	1	2	1	1	99
2	618.244	57	Assumed alive	174	8.4	1	4	18	1	1	99	3	Hispanic	0	3	99	99	99
2	6940.59	47	Assumed alive	171	4.4	0	1	76	3	1	99	2	Non-Hispanic White	1	1	0	1	99
2	2925.04	57	Assumed alive	173	2.6	0	1	46	2	2	99	3	Hispanic	1	1	1	0	99
2	3329.9	56	Assumed alive	172	3.7	0	1	31	1	2	99	2	Hispanic	1	3	0	1	99
2	8614.61	44	Assumed alive	175	7.2	1	4	67	3	1	99	2	Non-Hispanic White	1	4	1	1	99
1	4640.11	49	Assumed alive	162	2.9	0	1	23	1	2	99	4	Non-Hispanic Black	0	4	0	1	99
1	15890.9	46	Assumed alive	170	7.3	1	4	54	2	2	99	1	Non-Hispanic White	1	3	0	99	99
2	2789.39	56	Assumed alive	172	5	0	2	22	1	1	99	1	Non-Hispanic Black	0	2	1	1	99
2	7920.8	54	Assumed alive	161	4.2	0	1	20	1	2	99	1	Non-Hispanic White	1	2	1	99	99
1	2742.62	52	Assumed alive	180	7.9	1	4	73	3	2	99	3	Non-Hispanic Black	3	3	0	1	99
1	1551.35	48	Assumed alive	160	5.3	0	2	62	3	1	99	1	Hispanic	1	2	1	1	99
2	6439.14	49	Assumed alive	168	3.5	0	1	71	3	2	99	2	Non-Hispanic White	3	1	1	1	99
2	5422.61	50	Assumed alive	157	5.3	0	2	39	2	1	99	3	Non-Hispanic White	3	2	0	1	99
1	3487.47	55	Assumed alive	172	4.2	0	1	26	1	2	99	4	Non-Hispanic Black	2	2	0	1	99
2	15753.1	47	Assumed alive	172	4.6	0	2	38	2	2	99	3	Non-Hispanic White	1	2	1	1	99
1	9963.88	46	Assumed alive	170	3.6	0	1	39	2	1	99	3	Non-Hispanic White	3	1	1	1	99
2	9626.07	48	Assumed alive	176	5	0	2	69	3	1	99	4	Non-Hispanic White	1	1	0	1	99
2	929.934	48	Assumed alive	176	2.8	0	1	29	1	2	99	4	Non-Hispanic White	1	1	0	1	99
2	3807.1	48	Assumed deceased	142	6.3	0	3	82	3	1	99	1	Non-Hispanic White	0	2	1	1	99
2	8665.72	50	Assumed alive	157	8.8	1	4	66	3	1	99	4	Non-Hispanic White	0	3	1	1	99
2	6417.24	50	Assumed deceased	111	6.3	1	3	57	2	2	99	3	Non-Hispanic White	3	4	1	1	99
1	11240.2	49	Assumed alive	162	9	1	4	69	3	1	99	4	Non-Hispanic White	1	4	0	1	99
1	4159.97	50	Assumed deceased	166	6.4	0	4	38	2	1	99	2	Non-Hispanic Black	1	4	1	1	99
2	3835.21	48	Assumed alive	175	5.8	0	3	55	2	1	99	2	Non-Hispanic Black	1	3	0	1	99
2	3437.76	51	Assumed alive	171	4.7	0	2	53	2	1	99	2	Non-Hispanic Black	2	3	0	1	99
1	1602.13	46	Assumed deceased	38	4	0	1	61	3	1	99	1	Non-Hispanic Black	2	99	1	1	99
2	10687.9	46	Assumed alive	177	5.1	0	2	68	3	2	99	2	Non-Hispanic White	3	3	0	1	99
2	9024.5	50	Assumed deceased	82	5	0	2	65	3	1	99	2	Non-Hispanic White	3	1	1	1	99
2	7956.54	55	Assumed alive	169	3.6	0	1	62	3	2	99	2	Non-Hispanic White	3	2	0	0	99
1	3235.48	51	Assumed alive	164	3.7	0	1	31	1	2	99	4	Non-Hispanic Black	3	2	0	0	99
1	4746.65	57	Assumed alive	164	7.3	1	4	19	1	1	99	3	Non-Hispanic White	0	1	99	99	99
2	1255.55	56	Assumed deceased	97	5.8	0	3	76	3	1	99	1	Non-Hispanic Black	1	3	1	1	99
2	11128.4	48	Assumed alive	176	5.7	0	3	39	2	1	99	3	Non-Hispanic White	1	2	0	1	99
1	3460.03	56	Assumed deceased	156	6.2	1	3	79	3	2	99	1	Non-Hispanic Black	3	3	0	99	99
1	10795.2	44	Assumed alive	164	7	0	4	41	2	1	99	4	Non-Hispanic White	1	2	0	1	99
2	7953.05	44	Assumed alive	176	6.2	1	3	28	1	2	99	1	Non-Hispanic White	3	4	1	1	99
1	3303.21	49	Assumed alive	162	4.6	0	2	18	1	2	99	1	Non-Hispanic White	0	4	99	99	99
2	2401.73	45	Assumed alive	158	6.5	0	4	25	1	1	99	1	Non-Hispanic Black	0	2	1	1	99
1	12626	47	Assumed alive	179	7.4	1	4	53	2	1	99	4	Non-Hispanic White	1	4	0	1	99
2	11642.8	56	Assumed alive	172	3.9	0	1	31	1	2	99	1	Hispanic	0	1	0	1	99
2	770.618	57	Assumed alive	172	4.9	0	2	63	3	2	99	2	Hispanic	3	2	0	1	99
2	3521.34	55	Assumed alive	169	4.6	0	2	45	2	2	99	3	Hispanic	1	4	1	1	99
1	12305.8	45	Assumed alive	163	5.5	0	3	29	1	1	99	3	Non-Hispanic White	1	2	0	1	99
1	5197.92	57	Assumed alive	164	4.8	0	2	35	1	1	99	1	Hispanic	1	2	1	1	99
2	1421.57	49	Assumed alive	168	5.7	0	3	69	3	1	99	2	Non-Hispanic Black	3	4	1	1	99
2	900.277	50	Assumed alive	157	3.6	0	1	23	1	2	99	3	Non-Hispanic White	3	2	0	1	99
2	2748.92	45	Assumed alive	159	3.1	0	1	54	2	2	99	4	Non-Hispanic Black	1	2	0	0	99
1	10893.5	57	Assumed deceased	62	3.9	0	1	39	2	2	99	3	Non-Hispanic White	3	1	1	1	99
1	2692.03	49	Assumed deceased	171	5.5	0	3	67	3	2	99	2	Non-Hispanic Black	3	1	0	1	99
2	4249.66	51	Assumed deceased	56	2.9	0	1	32	1	2	99	3	Non-Hispanic Black	1	1	0	1	99
1	2812.72	55	Assumed deceased	16	6.7	1	4	74	3	2	99	4	Non-Hispanic Black	1	4	1	1	99
2	4282.25	44	Assumed alive	177	6.7	0	4	56	2	1	99	2	Non-Hispanic White	3	2	1	1	99
2	15753.1	47	Assumed alive	171	4.2	0	1	36	1	2	99	4	Non-Hispanic White	1	2	1	1	99
1	1606.13	48	Assumed alive	161	5.6	0	3	70	3	1	99	2	Non-Hispanic Black	3	1	0	1	99
2	4841.8	44	Assumed alive	174	7.2	1	4	48	2	1	99	1	Non-Hispanic White	1	4	0	1	99
2	7404.83	54	Assumed alive	161	5.5	0	3	24	1	1	99	2	Non-Hispanic White	0	1	1	1	99
2	3848.47	51	Assumed alive	171	4.2	0	1	45	2	2	99	1	Non-Hispanic Black	0	1	1	1	99
1	13952.6	46	Assumed alive	169	6.4	0	4	54	2	1	99	3	Non-Hispanic White	2	2	0	1	99
2	9371.55	56	Assumed alive	172	7.1	1	4	39	2	1	99	1	Hispanic	1	2	1	99	99
2	2573.11	52	Assumed alive	167	6.3	1	3	38	2	2	99	1	Hispanic	1	3	0	1	99
2	7457.13	50	Assumed deceased	72	5.7	0	3	70	3	2	99	1	Non-Hispanic White	1	1	1	1	99
2	8860.48	50	Assumed alive	157	5.5	0	3	64	3	1	99	2	Non-Hispanic White	1	3	1	1	99
2	8008.64	52	Assumed alive	167	6.2	1	3	21	1	2	99	4	Hispanic	0	4	0	1	99
1	4819.57	57	Assumed alive	164	4.1	0	1	34	1	2	99	1	Hispanic	1	2	0	1	99
1	1821.97	57	Assumed deceased	170	5.2	0	2	65	3	1	99	4	Non-Hispanic Black	1	4	1	1	99
2	3337.83	51	Assumed alive	171	6.9	0	4	45	2	1	99	1	Non-Hispanic Black	2	3	1	1	99
1	2145.99	58	Assumed alive	166	4.3	0	1	44	2	2	99	1	Hispanic	1	3	1	1	99
2	1937.97	51	Assumed deceased	160	10.2	1	4	69	3	2	99	1	Non-Hispanic Black	0	4	0	1	99
1	2168.38	55	Assumed alive	173	3.3	0	1	23	1	2	99	2	Hispanic	0	1	1	0	99
2	15468.5	47	Assumed alive	171	4.1	0	1	40	2	1	99	2	Non-Hispanic White	3	1	1	1	99
1	3422.03	49	Assumed alive	162	4.4	0	1	20	1	2	99	3	Non-Hispanic Black	0	1	0	0	99
1	4038.26	52	Assumed deceased	26	6	0	3	58	2	2	99	1	Non-Hispanic Black	3	3	1	1	99
2	4333.78	50	Assumed deceased	90	7.5	1	4	80	3	2	99	1	Non-Hispanic White	1	3	0	1	99
1	2654	48	Assumed deceased	66	7.1	1	4	78	3	2	99	2	Non-Hispanic Black	3	2	0	0	99
1	15245.6	46	Assumed alive	170	5	0	2	39	2	2	99	3	Non-Hispanic White	1	3	0	1	99
1	3254.08	56	Assumed alive	176	2.5	0	1	44	2	1	99	2	Hispanic	1	1	0	1	99
1	5205.15	50	Assumed alive	158	4.5	0	2	34	1	2	99	3	Non-Hispanic Black	0	3	0	1	99
2	4760.44	44	Assumed alive	175	5.8	0	3	18	1	1	99	2	Non-Hispanic White	0	1	99	99	99
1	3516.21	52	Assumed alive	180	5.6	0	3	25	1	1	99	4	Non-Hispanic Black	0	3	0	1	99
2	3693.49	49	Assumed alive	168	3.8	0	1	46	2	2	99	1	Non-Hispanic Black	1	2	1	0	99
2	12639.9	57	Assumed alive	173	7.2	1	4	52	2	1	99	3	Non-Hispanic White	1	2	0	1	99
2	9024.5	50	Assumed alive	157	5.5	0	3	61	3	1	99	4	Non-Hispanic White	1	4	0	1	99
2	4953.3	54	Assumed deceased	8	4.7	0	2	85	3	2	99	1	Non-Hispanic White	3	1	0	99	99
1	4625.93	49	Assumed alive	162	5	0	2	22	1	2	99	3	Non-Hispanic Black	1	3	0	99	99
1	2167.86	52	Assumed alive	180	5.2	0	2	69	3	2	99	3	Non-Hispanic Black	3	4	0	1	99
1	17795.9	57	Assumed alive	164	5.9	0	3	50	2	2	99	4	Non-Hispanic White	1	1	1	1	99
2	966.737	58	Assumed alive	177	3.3	0	1	76	3	2	99	1	Hispanic	0	2	0	0	99
1	11148.3	46	Assumed alive	169	3.3	0	1	20	1	2	99	1	Non-Hispanic White	0	1	0	1	99
1	5954.62	55	Assumed deceased	72	4.8	0	2	72	3	1	99	4	Non-Hispanic White	1	2	0	1	99
1	8441.81	45	Assumed alive	163	6.1	1	3	76	3	2	99	2	Non-Hispanic White	3	3	1	1	99
2	8665.72	44	Assumed alive	174	4	0	1	62	3	1	99	3	Non-Hispanic White	2	2	1	1	99
2	13926.2	56	Assumed alive	172	6.3	0	3	42	2	1	99	4	Non-Hispanic White	1	3	1	1	99
1	2924.63	51	Assumed alive	163	6.6	1	4	55	2	2	99	4	Non-Hispanic Black	3	3	0	1	99
2	942.648	46	Assumed alive	177	6.6	1	4	24	1	2	99	1	Non-Hispanic White	2	4	1	1	99
2	929.934	48	Assumed alive	176	5.4	0	3	25	1	2	99	2	Non-Hispanic White	1	4	1	1	99
1	307.145	56	Assumed alive	176	5.2	0	2	21	1	2	99	2	Hispanic	1	3	0	0	99
1	15245.6	46	Assumed alive	169	4.1	0	1	39	2	2	99	3	Non-Hispanic White	1	3	1	1	99
2	1483.33	45	Assumed deceased	125	6.4	1	4	67	3	2	99	2	Non-Hispanic Black	3	2	1	1	99
1	3607.29	52	Assumed alive	180	6.9	0	4	44	2	1	99	4	Non-Hispanic Black	3	2	0	99	99
2	14560.5	46	Assumed alive	178	4.6	0	2	49	2	2	99	4	Non-Hispanic White	1	3	0	1	99
1	2925.17	51	Assumed alive	163	2.7	0	1	27	1	2	99	2	Non-Hispanic Black	1	1	0	1	99
1	2608.18	56	Assumed alive	175	5.6	0	3	55	2	2	99	1	Hispanic	1	2	0	0	99
1	2772.34	54	Assumed alive	165	6.6	1	4	26	1	2	99	4	Hispanic	1	4	1	1	99
1	3400.22	51	Assumed alive	164	4.1	0	1	21	1	2	99	3	Non-Hispanic Black	0	1	1	1	99
2	1164.64	53	Assumed alive	165	2.7	0	1	21	1	2	99	1	Non-Hispanic White	1	2	0	1	99
2	2246.61	54	Assumed alive	161	6.2	1	3	42	2	2	99	2	Hispanic	1	4	0	1	99
2	3883.47	57	Assumed alive	174	4.2	0	1	40	2	1	99	2	Non-Hispanic Black	1	1	0	0	99
1	15331.1	50	Assumed alive	158	5.3	0	2	53	2	2	99	4	Non-Hispanic White	1	2	1	1	99
2	1831.91	52	Assumed alive	167	5.2	0	2	61	3	2	99	2	Non-Hispanic Black	1	4	1	1	99
1	15143.2	50	Assumed alive	157	4.8	0	2	30	1	2	99	2	Non-Hispanic White	1	2	1	0	99
2	5488.24	46	Assumed alive	178	8.4	1	4	18	1	1	99	1	Non-Hispanic White	0	3	99	99	99
2	1197.65	53	Assumed alive	166	6.2	0	3	18	1	1	99	1	Non-Hispanic Black	0	2	99	99	99
2	2596.98	45	Assumed alive	160	8.4	1	4	42	2	1	99	3	Non-Hispanic Black	0	3	1	1	99
1	419.905	58	Assumed alive	166	5.1	0	2	66	3	1	99	1	Hispanic	1	2	0	1	99
2	13393.2	48	Assumed alive	176	4.8	0	2	49	2	1	99	2	Hispanic	1	2	0	1	99
1	2977.73	53	Assumed alive	159	6.9	1	4	52	2	2	99	1	Hispanic	1	3	1	1	99
2	9684.62	54	Assumed alive	160	5.6	0	3	62	3	1	99	4	Non-Hispanic White	1	2	1	1	99
2	8815.54	52	Assumed alive	166	7	0	4	38	2	1	99	3	Non-Hispanic White	1	2	1	1	99
1	8290.82	54	Assumed alive	165	4.2	0	1	70	3	2	99	4	Non-Hispanic White	1	2	0	0	99
2	1067.99	57	Assumed alive	173	5.4	0	3	60	3	2	99	2	Hispanic	1	3	1	1	99
1	939.88	55	Assumed alive	173	5	0	2	62	3	2	99	1	Hispanic	1	1	1	1	99
1	5537.87	50	Assumed alive	157	5.5	0	3	18	1	1	99	3	Non-Hispanic White	0	1	99	99	99
2	4423.53	44	Assumed alive	174	5.4	0	3	50	2	1	99	1	Non-Hispanic White	3	3	1	1	99
2	1935.54	55	Assumed deceased	54	3.2	0	1	74	3	2	99	1	Hispanic	1	2	1	0	99
1	1068.74	49	Assumed alive	162	6.8	0	4	18	1	1	99	3	Non-Hispanic Black	0	1	99	99	99
1	11708	49	Assumed deceased	106	5.3	0	2	67	3	2	99	3	Non-Hispanic White	3	4	1	99	99
2	4565.81	53	Assumed alive	166	6.2	1	3	48	2	2	99	3	Non-Hispanic Black	0	4	1	1	99
2	5249.94	48	Assumed deceased	97	6.4	1	4	85	3	2	99	1	Non-Hispanic White	3	3	0	0	99
2	8303.47	56	Assumed alive	172	6.2	0	3	39	2	1	99	4	Non-Hispanic White	0	1	0	1	99
2	3171.08	50	Assumed deceased	26	4.2	0	1	85	3	1	99	1	Non-Hispanic White	3	2	0	1	99
1	12700.1	45	Assumed alive	163	6.2	0	3	40	2	1	99	2	Non-Hispanic White	1	4	1	1	99
2	2743.11	57	Assumed alive	174	3.9	0	1	20	1	2	99	3	Hispanic	1	1	0	1	99
1	1014.95	50	Assumed alive	157	3.2	0	1	19	1	2	99	1	Hispanic	2	1	99	99	99
1	12639.3	52	Assumed alive	178	9.5	1	4	44	2	1	99	4	Non-Hispanic White	1	2	1	1	99
2	2119.31	56	Assumed alive	172	5.4	0	3	41	2	1	99	4	Hispanic	3	1	1	1	99
1	1309.47	54	Assumed alive	164	2.9	0	1	34	1	2	99	4	Non-Hispanic White	1	2	0	0	99
1	749.55	44	Assumed alive	178	3.9	0	1	28	1	2	99	2	Non-Hispanic White	1	2	0	1	99
1	3034.57	44	Assumed alive	178	6.5	0	4	31	1	1	99	3	Non-Hispanic Black	1	2	0	1	99
2	13963.9	48	Assumed alive	175	5.3	0	2	59	3	2	99	3	Non-Hispanic White	1	3	1	1	99
1	11217.8	44	Assumed alive	177	7.4	1	4	56	2	2	99	3	Non-Hispanic White	1	4	0	0	99
2	1639.61	54	Assumed deceased	62	7.5	1	4	63	3	1	99	1	Hispanic	1	2	1	1	99
1	9507.84	45	Assumed alive	163	6.2	1	3	62	3	2	99	3	Non-Hispanic White	1	4	1	1	99
1	6095.37	46	Assumed alive	170	4	0	1	18	1	2	99	2	Non-Hispanic White	0	1	99	99	99
2	5098.91	44	Assumed alive	175	7.4	1	4	46	2	1	99	3	Non-Hispanic White	3	2	1	1	99
1	2638.88	58	Assumed alive	166	3.3	0	1	34	1	2	99	2	Hispanic	3	1	1	1	99
1	6897.98	47	Assumed deceased	110	4.3	0	1	54	2	2	99	2	Hispanic	1	1	1	0	99
1	3516.21	52	Assumed alive	180	5.4	0	3	21	1	1	99	3	Non-Hispanic Black	0	2	0	1	99
2	3374.7	51	Assumed alive	169	5.7	0	3	34	1	1	99	3	Non-Hispanic Black	1	2	1	1	99
2	4188.55	52	Assumed alive	167	4.8	0	2	19	1	2	99	3	Other	0	2	99	99	99
1	5509.57	56	Assumed alive	175	3.9	0	1	39	2	2	99	2	Non-Hispanic Black	0	4	0	1	99
1	4249.66	49	Assumed alive	162	4.8	0	2	31	1	2	99	2	Non-Hispanic Black	0	3	1	1	99
1	12206.1	52	Assumed alive	179	5.8	0	3	29	1	1	99	3	Non-Hispanic White	0	2	1	1	99
1	2885.55	49	Assumed deceased	121	7.2	1	4	79	3	1	99	1	Non-Hispanic White	1	2	0	1	99
1	2959.76	55	Assumed alive	172	7.5	1	4	29	1	1	99	1	Hispanic	1	4	0	1	99
1	3975.1	57	Assumed alive	165	6.6	0	4	23	1	1	99	1	Hispanic	3	3	1	1	99
2	2979.51	49	Assumed deceased	135	9.7	1	4	71	3	2	99	1	Non-Hispanic Black	3	3	1	1	99
2	6241.6	54	Assumed alive	160	5.5	0	3	71	3	1	99	2	Non-Hispanic White	1	2	1	1	99
2	3455.52	51	Assumed alive	171	5.5	0	3	56	2	1	99	1	Non-Hispanic Black	0	1	1	99	99
2	2979.51	49	Assumed deceased	32	4.6	0	2	76	3	2	99	1	Non-Hispanic Black	3	1	1	1	99
1	3052.47	51	Assumed alive	163	5.2	0	2	50	2	1	99	2	Non-Hispanic Black	1	2	0	1	99
2	3741.08	47	Assumed deceased	38	9	1	4	85	3	1	99	2	Non-Hispanic White	3	2	1	1	99
1	4498.72	55	Assumed alive	173	4.9	0	2	37	1	2	99	3	Non-Hispanic Black	3	3	0	1	99
2	3381.24	53	Assumed alive	166	5.7	0	3	54	2	1	99	1	Hispanic	1	2	0	1	99
1	880.236	47	Assumed alive	179	3.3	0	1	18	1	2	99	1	Hispanic	1	1	99	99	99
2	569.221	45	Assumed alive	160	6.3	0	3	18	1	1	99	1	Non-Hispanic Black	0	1	99	99	99
1	3288.38	53	Assumed alive	159	5.5	0	3	23	1	1	99	3	Hispanic	0	1	1	99	99
2	3694.19	49	Assumed alive	170	6.1	1	3	29	1	2	99	3	Non-Hispanic Black	1	3	0	1	99
2	3634.76	49	Assumed alive	169	7.5	1	4	38	2	1	99	3	Non-Hispanic Black	3	3	0	1	99
2	1508.32	51	Assumed alive	170	8.1	1	4	73	3	1	99	1	Non-Hispanic Black	1	1	0	1	99
1	16112.9	54	Assumed alive	164	3.6	0	1	57	2	2	99	3	Hispanic	1	3	0	1	99
1	16663	49	Assumed alive	162	3.8	0	1	51	2	2	99	2	Non-Hispanic White	1	1	0	0	99
1	14256.9	45	Assumed alive	163	8.2	1	4	54	2	1	99	2	Non-Hispanic White	1	3	0	1	99
1	1068.74	49	Assumed alive	162	6.3	0	3	19	1	1	99	3	Non-Hispanic Black	0	3	99	99	99
2	1074.03	47	Assumed alive	172	4	0	1	26	1	2	99	4	Non-Hispanic White	1	3	1	1	99
2	3657.71	50	Assumed alive	157	4.8	0	2	28	1	2	99	4	Non-Hispanic Black	0	2	0	1	99
2	13164	44	Assumed alive	174	4.3	0	1	40	2	2	99	4	Non-Hispanic White	2	1	0	1	99
1	3287.2	56	Assumed alive	175	4.5	0	2	43	2	2	99	1	Hispanic	1	2	0	1	99
2	14633.9	46	Assumed deceased	59	8	1	4	52	2	2	99	3	Non-Hispanic White	1	3	1	1	99
1	3015.69	51	Assumed alive	164	6	0	3	38	2	1	99	3	Non-Hispanic Black	0	2	0	1	99
1	3421.39	51	Assumed alive	164	5.3	0	2	45	2	2	99	2	Non-Hispanic Black	3	3	0	1	99
2	5443.92	47	Assumed deceased	120	5.7	0	3	84	3	2	99	3	Non-Hispanic White	3	1	1	1	99
2	12084.7	50	Assumed alive	157	4.3	0	1	53	2	1	99	3	Non-Hispanic White	1	1	1	1	99
1	13241.4	45	Assumed alive	163	4.5	0	2	57	2	2	99	3	Non-Hispanic White	3	2	0	1	99
1	17846	57	Assumed alive	164	3.4	0	1	44	2	2	99	4	Non-Hispanic White	1	1	0	1	99
2	12450.6	44	Assumed alive	174	5.7	0	3	47	2	1	99	4	Non-Hispanic White	1	2	1	1	99
1	1256.49	44	Assumed deceased	42	3.8	0	1	85	3	1	99	1	Non-Hispanic White	1	2	0	1	99
2	9185.72	53	Assumed deceased	90	6.3	1	3	70	3	2	99	3	Non-Hispanic White	3	1	1	1	99
2	4390.07	46	Assumed deceased	77	4.2	0	1	81	3	2	99	3	Non-Hispanic White	1	3	0	1	99
2	2346.07	58	Assumed alive	176	6.8	1	4	28	1	2	99	4	Hispanic	0	4	0	0	99
2	2699.96	50	Assumed alive	157	5.8	0	3	41	2	1	99	3	Hispanic	1	2	0	1	99
2	3613.35	57	Assumed alive	163	4.2	0	1	28	1	2	99	1	Non-Hispanic Black	0	1	1	1	99
1	14211.1	47	Assumed alive	179	3.4	0	1	40	2	2	99	4	Non-Hispanic White	1	1	0	1	99
2	12667.7	47	Assumed alive	171	7.6	1	4	35	1	1	99	4	Non-Hispanic White	1	2	0	1	99
2	2892.7	46	Assumed deceased	34	5.8	0	3	85	3	1	99	4	Non-Hispanic White	1	1	0	1	99
1	3538.76	52	Assumed alive	180	6.7	0	4	21	1	1	99	1	Non-Hispanic Black	0	4	0	1	99
1	9507.84	45	Assumed deceased	124	6.7	1	4	66	3	2	99	2	Non-Hispanic White	1	4	0	1	99
2	15468.5	47	Assumed alive	171	5.6	0	3	42	2	1	99	4	Non-Hispanic White	2	1	1	1	99
1	8645.85	47	Assumed alive	179	5.6	0	3	35	1	2	99	3	Non-Hispanic White	3	4	0	1	99
1	3541.11	52	Assumed alive	179	4.3	0	1	39	2	1	99	4	Non-Hispanic Black	1	3	1	1	99
2	3646.53	44	Assumed alive	175	3.3	0	1	24	1	2	99	3	Non-Hispanic Black	2	3	0	1	99
2	12137.8	44	Assumed alive	177	6.4	0	4	48	2	1	99	4	Non-Hispanic White	0	2	1	1	99
1	2820.57	48	Assumed alive	160	4.1	0	1	29	1	2	99	2	Hispanic	2	2	1	99	99
2	2420.89	58	Assumed alive	177	3.4	0	1	25	1	2	99	2	Hispanic	1	1	0	0	99
2	5499.69	54	Assumed alive	161	6.7	0	4	19	1	1	99	3	Non-Hispanic White	0	4	99	99	99
1	13016.4	52	Assumed alive	180	3.8	0	1	34	1	2	99	4	Non-Hispanic White	1	1	0	1	99
1	2264.09	58	Assumed deceased	132	5.3	0	2	45	2	1	99	1	Hispanic	1	3	0	1	99
2	6240.51	46	Assumed deceased	120	4.2	0	1	76	3	2	99	2	Non-Hispanic White	3	3	1	1	99
1	14462.2	56	Assumed alive	175	6.9	0	4	54	2	1	99	4	Other	1	2	0	1	99
1	2306.67	58	Assumed deceased	60	2.4	0	1	59	3	2	99	1	Hispanic	1	1	0	0	99
2	3193.58	50	Assumed alive	156	5	0	2	25	1	1	99	1	Hispanic	1	2	0	1	99
1	2897.11	51	Assumed alive	163	5.1	0	2	18	1	1	99	1	Hispanic	0	3	99	99	99
2	572.597	58	Assumed alive	177	3.6	0	1	64	3	1	99	1	Hispanic	1	3	1	1	99
2	7182.51	56	Assumed alive	172	8.7	1	4	63	3	1	99	4	Non-Hispanic White	1	2	1	1	99
1	4018.25	52	Assumed alive	179	7	1	4	23	1	2	99	3	Non-Hispanic Black	2	4	0	1	99
2	3035.82	54	Assumed alive	161	5.2	0	2	22	1	1	99	2	Hispanic	1	2	0	1	99
2	2481.79	58	Assumed alive	177	5.3	0	2	25	1	1	99	3	Hispanic	0	1	1	1	99
1	3730.99	49	Assumed alive	162	5.5	0	3	71	3	2	99	1	Non-Hispanic Black	1	4	0	0	99
2	674.781	45	Assumed deceased	137	4.4	0	1	19	1	1	99	1	Hispanic	0	1	99	99	99
2	601.493	49	Assumed alive	169	4.6	0	2	18	1	2	99	1	Hispanic	1	2	99	99	99
2	3396.34	51	Assumed alive	170	5.4	0	3	36	1	1	99	2	Non-Hispanic Black	2	2	1	1	99
2	5663.02	49	Assumed alive	169	2.4	0	1	65	3	2	99	1	Hispanic	1	2	0	0	99
2	770.618	57	Assumed alive	174	3.9	0	1	60	3	2	99	1	Hispanic	1	1	0	1	99
1	4817.83	49	Assumed deceased	154	6.3	0	3	50	2	1	99	3	Non-Hispanic Black	1	2	1	1	99
1	2212.57	48	Assumed alive	160	5.8	0	3	78	3	1	99	1	Non-Hispanic White	1	1	1	0	99
2	13718.8	54	Assumed alive	157	2.8	0	1	31	1	2	99	3	Non-Hispanic White	1	1	0	1	99
1	2959.76	55	Assumed alive	173	6.7	0	4	25	1	1	99	1	Hispanic	1	2	0	1	99
1	335.826	55	Assumed alive	173	3	0	1	33	1	2	99	2	Hispanic	1	2	0	1	99
1	10356.1	54	Assumed alive	165	2.7	0	1	24	1	2	99	3	Non-Hispanic White	1	1	1	1	99
2	8665.72	44	Assumed alive	175	6.5	0	4	69	3	1	99	2	Non-Hispanic White	1	1	1	1	99
1	5658.6	54	Assumed alive	164	4.6	0	2	18	1	1	99	1	Non-Hispanic White	0	2	99	99	99
2	741.893	57	Assumed alive	173	5.2	0	2	18	1	1	99	3	Hispanic	0	2	99	99	99
2	2574.43	57	Assumed alive	174	3.4	0	1	46	2	2	99	1	Hispanic	1	4	1	1	99
1	4202.63	46	Assumed alive	170	7.1	1	4	18	1	1	99	1	Non-Hispanic White	0	2	99	99	99
2	12404.7	51	Assumed alive	171	6	0	3	38	2	2	99	4	Non-Hispanic White	0	1	0	1	99
1	9841.96	57	Assumed alive	165	5	0	2	55	2	2	99	1	Hispanic	1	3	0	1	99
2	1127.44	53	Assumed alive	166	5	0	2	28	1	2	99	4	Non-Hispanic White	1	2	0	1	99
1	3254.08	56	Assumed alive	175	3.1	0	1	56	2	1	99	1	Hispanic	1	2	1	1	99
1	2901.07	49	Assumed deceased	92	4.6	0	2	66	3	2	99	1	Non-Hispanic Black	3	3	0	0	99
2	3768.67	54	Assumed alive	160	6.7	0	4	34	1	1	99	3	Non-Hispanic Black	0	2	0	1	99
1	10321.6	54	Assumed alive	165	3.3	0	1	29	1	2	99	4	Non-Hispanic White	1	1	0	0	99
1	3091.28	44	Assumed alive	177	5.6	0	3	48	2	1	99	1	Non-Hispanic Black	1	3	0	1	99
1	6330.38	47	Assumed alive	179	5.8	0	3	18	1	1	99	1	Non-Hispanic White	0	1	99	99	99
1	739.423	51	Assumed alive	164	4.4	0	1	25	1	2	99	3	Hispanic	1	2	0	1	99
2	3937.36	45	Assumed alive	159	7.4	1	4	45	2	2	99	4	Non-Hispanic White	3	4	1	1	99
1	1107.13	49	Assumed alive	162	4	0	1	18	1	2	99	2	Non-Hispanic Black	0	2	99	99	99
2	3847.44	49	Assumed alive	169	5.1	0	2	49	2	1	99	1	Non-Hispanic Black	1	1	0	1	99
1	10974.4	58	Assumed alive	166	4.4	0	1	37	1	2	99	4	Non-Hispanic White	1	3	0	1	99
1	5501.28	46	Assumed alive	170	7	0	4	18	1	1	99	1	Non-Hispanic White	0	4	99	99	99
1	9004.58	47	Assumed alive	179	5.2	0	2	76	3	2	99	3	Non-Hispanic White	3	2	1	1	99
1	800.613	48	Assumed alive	159	4.5	0	2	23	1	2	99	1	Non-Hispanic White	2	3	0	1	99
1	2638.68	56	Assumed alive	175	3.9	0	1	24	1	2	99	1	Hispanic	1	4	0	99	99
1	3870.17	54	Assumed alive	165	5.1	0	2	36	1	2	99	1	Hispanic	1	3	1	1	99
1	1020.51	58	Assumed alive	166	4.3	0	1	31	1	2	99	4	Other	1	1	1	1	99
2	3333.03	55	Assumed alive	169	3.9	0	1	25	1	2	99	3	Hispanic	1	1	1	1	99
1	738.799	57	Assumed alive	164	4.9	0	2	19	1	1	99	1	Hispanic	0	1	99	99	99
1	6302.42	57	Assumed alive	164	5.5	0	3	80	3	2	99	4	Non-Hispanic White	3	2	0	0	99
1	4467.83	53	Assumed alive	159	4.2	0	1	46	2	2	99	3	Non-Hispanic Black	3	2	0	1	99
1	4498.72	55	Assumed alive	173	4.5	0	2	35	1	2	99	3	Non-Hispanic Black	0	2	1	1	99
2	13352.9	50	Assumed alive	157	5.2	0	2	32	1	2	99	4	Non-Hispanic White	1	1	0	1	99
1	6023.16	55	Assumed deceased	162	6.1	0	3	71	3	1	99	4	Non-Hispanic White	2	2	1	1	99
2	3770.59	57	Assumed deceased	147	6.2	0	3	46	2	1	99	1	Non-Hispanic Black	2	2	1	1	99
1	13546.8	47	Assumed alive	178	6.9	0	4	46	2	1	99	3	Non-Hispanic White	1	2	1	1	99
2	12457.3	54	Assumed alive	161	6.4	0	4	54	2	1	99	3	Other	3	4	0	1	99
2	865.247	55	Assumed alive	168	3.5	0	1	18	1	2	99	3	Hispanic	0	1	99	99	99
1	7980.3	51	Assumed alive	163	6.1	1	3	64	3	2	99	1	Non-Hispanic White	3	3	0	0	99
1	3538.76	52	Assumed alive	180	5.8	0	3	29	1	1	99	3	Non-Hispanic Black	0	3	0	99	99
2	6682.93	44	Assumed alive	175	5	0	2	50	2	2	99	2	Non-Hispanic White	3	4	0	1	99
2	3612.67	57	Assumed alive	174	3.2	0	1	47	2	2	99	1	Non-Hispanic Black	2	4	1	1	99
1	2654	48	Assumed deceased	52	5.8	0	3	84	3	2	99	1	Non-Hispanic Black	1	4	0	99	99
2	14417.1	47	Assumed alive	171	5	0	2	52	2	1	99	2	Non-Hispanic White	2	3	0	1	99
1	10695.3	51	Assumed alive	162	4.7	0	2	49	2	1	99	4	Non-Hispanic White	1	1	0	1	99
2	7118.11	49	Assumed alive	167	5.4	0	3	23	1	1	99	1	Hispanic	2	1	1	1	99
2	614.729	55	Assumed deceased	157	3.4	0	1	32	1	2	99	2	Hispanic	1	2	0	1	99
1	9145.01	55	Assumed alive	172	6.6	1	4	60	3	2	99	4	Non-Hispanic White	1	3	0	1	99
2	13779.4	48	Assumed alive	176	3.8	0	1	36	1	2	99	4	Other	1	1	0	0	99
1	7968.98	54	Assumed alive	165	6.3	1	3	72	3	2	99	4	Non-Hispanic White	1	3	0	0	99
2	10064.7	58	Assumed alive	177	5.3	0	2	62	3	1	99	4	Other	1	1	0	99	99
1	864.715	51	Assumed alive	163	5.3	0	2	18	1	2	99	2	Non-Hispanic Black	0	2	99	99	99
2	1650.4	46	Assumed alive	178	7.2	1	4	80	3	1	99	1	Non-Hispanic White	3	3	1	1	99
2	821.002	51	Assumed alive	171	3.4	0	1	23	1	2	99	3	Non-Hispanic Black	1	1	0	1	99
2	12667.7	47	Assumed alive	170	6.8	0	4	31	1	1	99	2	Non-Hispanic White	1	3	0	1	99
1	646.83	58	Assumed alive	166	4.8	0	2	18	1	1	99	2	Hispanic	0	1	99	99	99
2	410.156	56	Assumed alive	173	4.1	0	1	18	1	2	99	2	Hispanic	0	2	99	99	99
1	3970.9	57	Assumed alive	165	3.1	0	1	20	1	2	99	2	Hispanic	0	1	0	1	99
1	4321.14	47	Assumed alive	178	4.7	0	2	21	1	2	99	3	Non-Hispanic Black	2	3	1	99	99
1	3659.71	51	Assumed deceased	32	4.4	0	1	85	3	2	99	2	Non-Hispanic White	3	1	0	99	99
2	14633.9	46	Assumed alive	178	3.9	0	1	53	2	2	99	2	Non-Hispanic White	1	4	1	1	99
1	15478.2	46	Assumed alive	170	5.3	0	2	46	2	2	99	3	Non-Hispanic White	1	2	0	1	99
2	1682.7	48	Assumed deceased	99	9.7	1	4	76	3	1	99	1	Non-Hispanic Black	3	3	0	0	99
2	6940.59	47	Assumed deceased	86	5	0	2	73	3	1	99	3	Non-Hispanic White	1	2	0	1	99
2	7786.98	53	Assumed alive	167	6.3	1	3	70	3	2	99	2	Non-Hispanic White	3	2	1	1	99
2	3430.05	46	Assumed alive	178	5.2	0	2	28	1	1	99	1	Hispanic	1	2	0	1	99
1	3443.45	44	Assumed alive	177	2.9	0	1	29	1	2	99	3	Non-Hispanic Black	0	3	0	99	99
2	3591.43	55	Assumed alive	168	4.7	0	2	48	2	1	99	3	Hispanic	1	1	0	1	99
2	12005.2	51	Assumed alive	171	5.6	0	3	47	2	1	99	4	Other	1	2	0	99	99
2	2764.81	49	Assumed deceased	41	5.8	0	3	85	3	2	99	4	Non-Hispanic Black	3	1	0	99	99
2	13889	54	Assumed alive	161	5.6	0	3	51	2	2	99	3	Non-Hispanic White	3	2	0	1	99
1	3608.5	45	Assumed alive	163	4.3	0	1	21	1	1	99	3	Hispanic	0	1	1	1	99
2	5362.36	44	Assumed alive	175	4.8	0	2	33	1	1	99	2	Non-Hispanic White	1	1	1	1	99
1	628.059	56	Assumed alive	175	4.7	0	2	19	1	2	99	1	Hispanic	0	1	99	99	99
2	792.011	49	Assumed alive	169	3.4	0	1	29	1	2	99	3	Non-Hispanic Black	0	4	1	1	99
1	1107.13	49	Assumed alive	162	5	0	2	18	1	2	99	2	Non-Hispanic Black	0	1	99	99	99
2	3448.48	56	Assumed deceased	148	7.2	1	4	81	3	1	99	3	Non-Hispanic White	1	3	1	1	99
1	6677.39	46	Assumed deceased	99	6.5	0	4	71	3	1	99	2	Non-Hispanic White	1	2	1	1	99
2	459.537	58	Assumed deceased	98	6.9	0	4	66	3	1	99	1	Hispanic	1	2	1	1	99
1	4434.08	55	Assumed deceased	142	4.3	0	1	85	3	2	99	3	Non-Hispanic White	3	2	0	0	99
2	9376.08	44	Assumed alive	174	5.5	0	3	29	1	2	99	2	Non-Hispanic White	1	3	0	1	99
1	3918.55	44	Assumed deceased	142	7.2	1	4	81	3	2	99	2	Non-Hispanic White	3	2	0	1	99
1	9030.48	48	Assumed alive	159	5.9	0	3	23	1	2	99	3	Non-Hispanic White	0	4	0	1	99
2	2484.07	45	Assumed alive	160	3.5	0	1	46	2	1	99	4	Non-Hispanic Black	0	2	0	1	99
1	733.662	51	Assumed alive	163	2.6	0	1	25	1	2	99	3	Non-Hispanic Black	2	2	0	1	99
2	1104.54	54	Assumed alive	160	5.2	0	2	62	3	2	99	1	Hispanic	1	2	0	0	99
1	10201.6	47	Assumed alive	179	6	0	3	25	1	2	99	1	Non-Hispanic White	0	3	1	1	99
1	3015.69	51	Assumed alive	164	6.6	0	4	36	1	1	99	3	Non-Hispanic Black	1	2	0	1	99
2	2900.26	54	Assumed deceased	49	3.3	0	1	85	3	2	99	3	Non-Hispanic Black	3	1	0	99	99
2	878.346	49	Assumed alive	168	3.8	0	1	19	1	2	99	2	Hispanic	0	1	99	99	99
1	3423.17	53	Assumed deceased	152	6.8	0	4	25	1	1	99	1	Hispanic	1	2	1	1	99
2	15468.5	47	Assumed alive	171	7	0	4	44	2	1	99	4	Non-Hispanic White	2	2	1	1	99
1	1218.24	55	Assumed alive	173	6.1	1	3	35	1	2	99	4	Non-Hispanic White	1	2	1	1	99
1	13529.1	53	Assumed alive	159	5.4	0	3	29	1	1	99	4	Non-Hispanic White	1	2	1	1	99
2	4866.16	44	Assumed deceased	94	6.9	1	4	85	3	2	99	4	Non-Hispanic White	3	3	0	1	99
1	1137.86	51	Assumed alive	159	4.6	0	2	69	3	1	99	4	Non-Hispanic Black	1	1	1	1	99
2	2620.32	45	Assumed alive	159	3.8	0	1	33	1	2	99	1	Non-Hispanic Black	0	1	1	1	99
2	9951.03	44	Assumed alive	175	4.4	0	1	66	3	2	99	3	Non-Hispanic White	3	2	1	99	99
1	9915.71	49	Assumed alive	162	4.6	0	2	28	1	2	99	2	Non-Hispanic White	3	4	1	1	99
2	459.893	49	Assumed alive	169	4.3	0	1	21	1	2	99	2	Hispanic	1	3	0	0	99
2	2570.62	58	Assumed deceased	58	5.7	0	3	81	3	1	99	1	Non-Hispanic White	3	2	1	1	99
2	12700.1	47	Assumed alive	171	8.4	1	4	45	2	1	99	2	Non-Hispanic White	1	4	0	1	99
1	3570.04	45	Assumed alive	172	6.6	0	4	33	1	1	99	2	Non-Hispanic Black	3	2	1	1	99
2	12688	54	Assumed deceased	4	4.9	0	2	54	2	1	99	4	Non-Hispanic White	2	1	1	1	99
1	2638.15	48	Assumed alive	159	3.8	0	1	30	1	2	99	3	Hispanic	1	4	0	1	99
1	12121.8	57	Assumed alive	164	4.6	0	2	61	3	2	99	2	Other	1	1	0	1	99
2	658.166	45	Assumed alive	160	5.1	0	2	18	1	1	99	1	Non-Hispanic Black	0	1	99	99	99
2	3383.7	52	Assumed alive	167	4.7	0	2	48	2	2	99	3	Non-Hispanic Black	1	2	0	0	99
2	7624.47	50	Assumed deceased	98	3.7	0	1	72	3	2	99	2	Non-Hispanic White	3	1	0	1	99
2	416.993	49	Assumed alive	168	2.8	0	1	32	1	2	99	1	Hispanic	1	2	0	1	99
1	11240.2	49	Assumed deceased	59	9.1	1	4	68	3	1	99	1	Non-Hispanic White	1	2	1	1	99
1	536.629	55	Assumed alive	172	4.4	0	1	18	1	2	99	2	Hispanic	0	1	99	99	99
2	11935.1	49	Assumed alive	167	6	0	3	56	2	1	99	2	Non-Hispanic White	1	3	1	1	99
2	2921.41	58	Assumed alive	176	4.3	0	1	40	2	1	99	3	Hispanic	2	3	1	1	99
2	10026.7	56	Assumed alive	172	8	1	4	42	2	1	99	4	Non-Hispanic White	0	3	0	1	99
2	4509.64	50	Assumed deceased	22	8.4	1	4	50	2	1	99	3	Non-Hispanic White	3	4	1	1	99
1	2914.97	51	Assumed alive	163	5.9	0	3	52	2	2	99	1	Non-Hispanic Black	3	3	1	1	99
2	7160.67	44	Assumed deceased	6	8.1	1	4	71	3	2	99	1	Non-Hispanic White	3	2	0	0	99
2	5764.82	45	Assumed alive	158	4.1	0	1	37	1	2	99	3	Other	0	1	0	1	99
2	1364.35	51	Assumed alive	169	6.5	1	4	61	3	2	99	1	Hispanic	1	2	0	0	99
1	3975.1	57	Assumed alive	164	3.6	0	1	24	1	1	99	3	Hispanic	1	3	0	1	99
1	4640.11	49	Assumed alive	162	4.2	0	1	20	1	2	99	3	Other	0	4	0	1	99
1	4210.7	50	Assumed alive	161	6	0	3	48	2	1	99	4	Non-Hispanic Black	1	3	0	1	99
2	11091.4	48	Assumed alive	175	6.4	0	4	36	1	1	99	4	Non-Hispanic White	1	2	1	1	99
1	1260.14	57	Assumed alive	175	5.7	0	3	67	3	2	99	2	Hispanic	1	2	0	1	99
2	2468.24	45	Assumed alive	159	6.2	0	3	47	2	1	99	2	Non-Hispanic Black	1	4	0	1	99
2	4804.1	57	Assumed deceased	87	8.7	1	4	82	3	2	99	2	Other	3	3	0	1	99
1	5014.53	47	Assumed deceased	122	6.9	0	4	67	3	1	99	3	Non-Hispanic White	3	1	1	1	99
2	11061.8	52	Assumed alive	167	3.7	0	1	51	2	2	99	3	Non-Hispanic White	1	1	0	1	99
1	4819.57	57	Assumed alive	165	4.5	0	2	30	1	2	99	1	Hispanic	0	3	1	1	99
1	1057.74	49	Assumed alive	162	4.6	0	2	19	1	1	99	2	Non-Hispanic Black	0	1	99	99	99
1	13131.7	55	Assumed alive	173	4.1	0	1	34	1	2	99	4	Non-Hispanic White	1	1	1	1	99
2	3744.65	54	Assumed alive	161	4.6	0	2	37	1	1	99	3	Non-Hispanic Black	1	2	0	1	99
1	5635.81	53	Assumed deceased	32	6.5	1	4	83	3	2	99	2	Non-Hispanic White	1	1	0	1	99
2	3822.02	51	Assumed deceased	69	5.4	0	3	45	2	2	99	3	Non-Hispanic Black	3	2	0	1	99
1	4044.02	52	Assumed alive	180	4.1	0	1	21	1	2	99	3	Non-Hispanic Black	0	1	0	1	99
2	6357.47	47	Assumed deceased	128	7.2	1	4	74	3	2	99	1	Non-Hispanic White	1	1	0	1	99
1	9915.71	49	Assumed alive	162	4.4	0	1	24	1	2	99	1	Non-Hispanic White	3	1	1	1	99
1	3818.42	48	Assumed alive	161	5.7	0	3	27	1	2	99	1	Non-Hispanic Black	2	4	0	0	99
2	1146.96	51	Assumed alive	171	3.6	0	1	33	1	2	99	4	Non-Hispanic White	1	1	0	1	99
2	11750.2	58	Assumed alive	176	7.2	1	4	34	1	1	99	4	Hispanic	1	3	0	99	99
1	8827.67	51	Assumed alive	163	6.4	0	4	39	2	1	99	2	Hispanic	0	3	1	1	99
2	6203.9	46	Assumed deceased	144	5.3	0	2	79	3	1	99	1	Non-Hispanic White	1	2	0	1	99
1	2833.64	53	Assumed alive	159	4.3	0	1	29	1	2	99	2	Hispanic	1	1	0	99	99
1	3516.21	52	Assumed alive	178	5.7	0	3	23	1	1	99	1	Non-Hispanic Black	0	1	0	1	99
1	4636.56	49	Assumed alive	162	4.4	0	1	54	2	1	99	1	Non-Hispanic Black	0	1	0	0	99
2	13388.8	52	Assumed alive	167	5.9	0	3	45	2	2	99	3	Non-Hispanic White	1	2	0	1	99
1	4382.67	45	Assumed alive	162	4	0	1	52	2	1	99	3	Non-Hispanic White	0	3	1	1	99
2	9873.96	50	Assumed alive	156	3.6	0	1	28	1	2	99	2	Non-Hispanic White	1	2	1	1	99
1	15556.2	46	Assumed alive	170	8.2	1	4	52	2	2	99	3	Non-Hispanic White	3	3	0	1	99
2	3797.81	50	Assumed alive	157	6.4	0	4	48	2	1	99	3	Non-Hispanic Black	1	2	1	1	99
1	2654	46	Assumed alive	170	5	0	2	80	3	2	99	3	Non-Hispanic Black	3	1	0	1	99
1	3457.89	50	Assumed alive	161	6.9	0	4	24	1	1	99	1	Hispanic	1	2	1	99	99
1	1073.03	53	Assumed alive	176	4.8	0	2	18	1	1	99	3	Non-Hispanic Black	2	1	99	99	99
1	2682.88	48	Assumed alive	161	4.3	0	1	85	3	2	99	99	Non-Hispanic Black	3	99	0	99	99
2	3773.1	49	Assumed alive	168	5.3	0	2	39	2	1	99	1	Hispanic	2	2	1	99	99
1	2456.4	45	Assumed deceased	26	4.4	0	1	78	3	1	99	1	Non-Hispanic White	3	1	1	1	99
1	12075.6	49	Assumed alive	162	6	0	3	22	1	2	99	2	Non-Hispanic White	1	3	1	99	99
1	9004.58	47	Assumed alive	178	7.8	1	4	72	3	2	99	2	Non-Hispanic White	3	1	1	1	99
2	11734.6	44	Assumed deceased	112	9.2	1	4	52	2	1	99	2	Non-Hispanic White	3	99	0	99	99
2	9403.67	47	Assumed deceased	153	3.3	0	1	76	3	2	99	1	Other	3	1	1	1	99
1	6389.2	54	Assumed alive	165	4.3	0	1	60	3	2	99	4	Non-Hispanic White	3	1	0	0	99
1	1308.21	54	Assumed alive	165	4.3	0	1	32	1	2	99	4	Hispanic	1	4	0	99	99
1	790.713	56	Assumed alive	175	4.1	0	1	18	1	2	99	1	Hispanic	0	2	99	99	99
1	8129.49	44	Assumed alive	177	3.6	0	1	29	1	2	99	3	Non-Hispanic White	1	1	1	1	99
2	2327.36	56	Assumed alive	172	4.9	0	2	28	1	1	99	2	Hispanic	2	2	1	1	99
2	5981	44	Assumed alive	176	8.7	1	4	76	3	1	99	2	Non-Hispanic White	1	3	1	1	99
1	2771.38	52	Assumed alive	179	3.9	0	1	35	1	2	99	1	Hispanic	1	2	0	1	99
1	11217.8	44	Assumed alive	178	5	0	2	50	2	2	99	3	Non-Hispanic White	1	1	1	1	99
2	815.349	52	Assumed deceased	44	7	0	4	19	1	1	99	1	Non-Hispanic Black	0	1	99	99	99
1	9595.95	45	Assumed alive	163	4.7	0	2	23	1	2	99	2	Non-Hispanic White	0	1	1	99	99
2	13125.4	46	Assumed alive	178	6.5	0	4	55	2	1	99	3	Non-Hispanic White	1	3	1	1	99
1	13082.5	47	Assumed alive	179	5.5	0	3	21	1	1	99	2	Non-Hispanic White	0	1	1	1	99
2	10051.7	44	Assumed alive	176	4.4	0	1	34	1	1	99	1	Non-Hispanic White	1	2	1	1	99
2	875.04	49	Assumed alive	169	4.9	0	2	19	1	2	99	2	Non-Hispanic Black	0	1	99	99	99
1	2638.68	56	Assumed alive	175	2.8	0	1	22	1	2	99	1	Hispanic	0	2	0	1	99
1	3768.14	57	Assumed alive	164	4.8	0	2	41	2	1	99	1	Hispanic	1	3	1	1	99
1	2601.86	54	Assumed alive	164	3.1	0	1	41	2	2	99	2	Hispanic	2	2	0	99	99
1	816.471	51	Assumed alive	164	6.3	0	3	19	1	1	99	3	Non-Hispanic Black	0	1	99	99	99
1	5268.55	46	Assumed deceased	99	4.1	0	1	81	3	2	99	4	Non-Hispanic White	1	1	0	0	99
1	4009.63	54	Assumed alive	164	5.9	0	3	30	1	1	99	2	Hispanic	0	2	0	1	99
1	1123.11	50	Assumed alive	160	3.1	0	1	36	1	2	99	4	Non-Hispanic Black	1	3	1	1	99
2	13079.1	47	Assumed alive	171	2.3	0	1	31	1	2	99	3	Non-Hispanic White	2	1	1	1	99
2	2876.07	57	Assumed alive	173	4.5	0	2	48	2	1	99	3	Hispanic	0	2	1	1	99
2	10650.9	44	Assumed alive	175	4.2	0	1	30	1	1	99	1	Non-Hispanic White	2	1	1	1	99
2	11739.7	47	Assumed deceased	115	2.3	0	1	63	3	2	99	2	Non-Hispanic White	1	1	1	1	99
2	438.863	58	Assumed alive	177	3.5	0	1	18	1	2	99	2	Hispanic	0	2	99	99	99
1	1107.13	49	Assumed alive	162	4.2	0	1	19	1	2	99	2	Non-Hispanic Black	0	1	99	99	99
[truncated: 35,743 more rows]
