# Supplementary material for: Adjusted effect size, area under the curve, and c-statistic for evaluating the association between uric acid and mortality in US adults using unweighted and survey-weighted regression, propensity, and prognostic score
Source: PeerJ. 2026 Feb 19;14:e20815. doi: 10.7717/peerj.20815 (PMC12925409; doi:10.7717/peerj.20815)
Supplement: Supplemental Information 6 [file peerj-14-20815-s006.do]

Appendix A (Stata codes)
cd ""C:\data_folder"
Use the NAHNES 2005-2018 datasets described in the main text of the manuscript.
use "C:\data_folder\mydata.dta", clear 
keep sdmvpsu sdmvstra mortstat permth_int mec4yr uric uric_c age_cat2 ridageyr riagendr income_c education2 ethnicity marital bmi_c smoke ever_alc  physical_2 
save finaldata, replace use finaldata, clear
/*For sugroup Analysis*/
*drop if ridageyr<60 
/*Logistic regression analysis*/
/*Unweighted and unadjusted analysis (rAUC)*/
foreach var in phat0 pos nfpos sens spec fpos ppv  auc  se_auc ll_auc ul_auc youdenid youdenidmax distance mindistance  z p_value {
  capture drop `var'
}
svyset sdmvpsu [pw=mec4yr], strata(sdmvstra) singleunit(certainty) 
logistic mortstat  uric  /*unadjusted effect size of uric acid levels*/
predict phat0
senspec mortstat  phat0, sensitivity(sens) specificity(spec) fpos(fpos) ntpos(pos) nfpos(nfpos)
gen ppv=pos/(pos+nfpos)
integ sens fpos, trapezoid
gen auc=r(integral)  
return list
tabulate mortstat, matcell(d)  
scalar n1= d[2,1]
scalar n2= d[1,1]
scalar q1=auc/(2-auc)
scalar q2=2*auc^2/(1+auc)
scalar auc2=auc^2
scalar se_auc= sqrt( (auc*(1-auc)+ (n1-1)*(q1-auc2)+(n2-1)*(q2-auc2))/(n1*n2))
gen ll_auc= auc-1.96*se_auc
gen ul_auc= auc+1.96*se_auc
gen z=(auc-0.5)/se_auc
gen p_value=2*(1-normal(abs(z)))
tabstat auc z ll_auc ul_auc p_value
**ploting ROC curve
scatter sens fpos, sort(fpos sens) connect(L) 
/*estimation of cut-point for exposure*/
gen youdenid= sens-(1-spec)
egen youdenidmax= max(youdenid)
gen distance = sqrt((1-sens)^2 + (1-spec)^2)
egen mindistance = min(distance)
/* Identify cut-off point */
list sens spec youdenidmax distance uric if abs(youdenid -youdenidmax)<0.000001
/*Unweighted and unadjusted analysis (pAUC)*/
foreach var in prc se_prc ll_prc ul_prc z p_value {
  capture drop `var'
}
prtab mortstat  phat0
prcurve mortstat  phat0
gen prc=r(AUC) 
integ ppv sens, trapezoid /*un-weighted**********/
scalar prc=r(integral)  /****return list*****/
return list
tabulate mortstat, matcell(d)  
scalar n1= d[2,1]
scalar n2= d[1,1]
scalar q1=prc/(2-prc)
scalar q2=2*prc^2/(1+prc)
scalar prc2=prc^2
gen se_prc= sqrt( (prc*(1-prc)+ (n1-1)*(q1-prc2)+(n2-1)*(q2-prc2))/(n1*n2))
gen ll_prc= prc-1.96*se_prc
gen ul_prc= prc+1.96*se_prc
gen z=(prc-0.5)/se_prc
gen p_value=2*(1-normal(abs(z)))
tabstat prc z ll_prc ul_prc p_value
/*Unweighted and adjusted analysis (rAUC)*/
foreach var in ll_auc ul_auc auc pos nfpos sens spec fpos ppv phat1 youdenid youdenidmax distance mindistance z p_value {
  capture drop `var'
}
logistic  mortstat  uric ridageyr riagendr i.income_c i.education2 i.ethnicity i.marital i.bmi_c i.smoke ever_alc  i.physical_2 /*adjusted effect size of uric acid levels*/
predict phat1
senspec mortstat  phat1, sensitivity(sens) specificity(spec) fpos(fpos) ntpos(pos) nfpos(nfpos)
gen ppv=pos/(pos+nfpos)
integ sens fpos, trapezoid
gen auc=r(integral)  
return list
tabulate mortstat, matcell(d)  
scalar n1= d[2,1]
scalar n2= d[1,1]
scalar q1=auc/(2-auc)
scalar q2=2*auc^2/(1+auc)
scalar auc2=auc^2
gen se_auc= sqrt( (auc*(1-auc)+ (n1-1)*(q1-auc2)+(n2-1)*(q2-auc2))/(n1*n2))
gen ll_auc= auc-1.96*se_auc
gen ul_auc= auc+1.96*se_auc
gen z=(auc-0.5)/se_auc
gen p_value=2*(1-normal(abs(z)))
tabstat auc z ll_auc ul_auc p_value
/*Unweighted and adjusted analysis (pAUC)*/ 
foreach var in  prc se_prc ll_prc ul_prc  z p_value {
  capture drop `var'
}
prtab mortstat  phat1
prcurve mortstat  phat1
gen prc=r(AUC) 
integ ppv sens, trapezoid /*un-weighted**********/
scalar prc=r(integral)  /****return list*****/
return list
tabulate mortstat, matcell(d)  
scalar n1= d[2,1]
scalar n2= d[1,1]
scalar q1=prc/(2-prc)
scalar q2=2*prc^2/(1+prc)
scalar prc2=prc^2
gen se_prc= sqrt( (prc*(1-prc)+ (n1-1)*(q1-prc2)+(n2-1)*(q2-prc2))/(n1*n2))
gen ll_prc= prc-1.96*se_prc
gen ul_prc= prc+1.96*se_prc
gen z=(prc-0.5)/se_prc
gen p_value=2*(1-normal(abs(z)))
tabstat prc z ll_prc ul_prc p_value

/*Survey-weighted and unadjusted analysis (rAUC)*/ 
foreach var in wauc se_wauc ll_wauc  ul_wauc z p_value pos nfpos sens spec fpos ppv phat1 youdenid youdenidmax distance mindistance z_w p_value phat2 ispec {
  capture drop `var'
}
svy:logistic mortstat uric   /*survey-weighted unadjusted effect size of uric acid levels*/
predict phat2
senspec mortstat  phat2 [pweight=mec4yr], sensitivity(sens) specificity(spec) fpos(fpos) ntpos(pos) nfpos(nfpos)
gen ppv= pos/(pos+nfpos)
integ sens fpos, trapezoid
gen wauc=r(integral)  
return list
tabulate mortstat, matcell(d)  
scalar n1= d[2,1]
scalar n2= d[1,1]
scalar q1=wauc/(2-wauc)
scalar q2=2*wauc^2/(1+wauc)
scalar wauc2=wauc^2
gen se_wauc= sqrt( (wauc*(1-wauc)+ (n1-1)*(q1-wauc2)+(n2-1)*(q2-wauc2))/(n1*n2))
gen ll_wauc= wauc-1.96*se_wauc
gen ul_wauc= wauc+1.96*se_wauc
gen z_w=(wauc-0.5)/se_wauc
gen p_value=2*(1-normal(abs(z_w)))
tabstat wauc z_w ll_wauc ul_wauc p_value
scatter sens fpos, sort(fpos sens) connect(L) 
** Add zero-zero to graph
tempfile t1
save `t1'
clear
input spec sens
1 0
end
append using `t1'
gen ispec=1-spec
twoway (scatter sens fpos , sort(sens fpos) connect(L) mlab()) (line sens sens)
twoway (scatter sens ispec , sort(sens ispec) connect(L) mlab()) (line sens sens)
/*cut-point estimation*/
gen youdenid= sens-(1-spec)
egen youdenidmax= max(youdenid)
gen distance = sqrt((1-sens)^2 + (1-spec)^2)
egen mindistance = min(distance)
/* Identify cut-off point */
list sens spec youdenidmax distance uric if abs(youdenid -youdenidmax)<0.000001
/*Weighted and unadjusted (pAUC)*/
foreach var in  wprc se_wprc ll_wprc ul_wprc wprc z_w  p_value {
  capture drop `var'
} 
integ ppv sens, trapezoid /*weighted**********/
gen wprc=r(integral)  /****return list*****/
return list
tabulate mortstat, matcell(d)  
scalar n1= d[2,1]
scalar n2= d[1,1]
scalar q1=wprc/(2-wprc)
scalar q2=2*wprc^2/(1+wprc)
scalar wprc2=wprc^2
gen se_wprc=sqrt((wprc*(1-wprc)+(n1-1)*(q1-wprc2)+(n2-1)*(q2-wprc2))/(n1*n2))
gen ll_wprc= wprc-1.96*se_wprc
gen ul_wprc= wprc+1.96*se_wprc
gen z_w=(wprc-0.5)/se_wprc
gen p_value=2*(1-normal(abs(z_w)))
tabstat wprc z_w ll_wprc ul_wprc p_value
scatter ppv sens, sort(fpos sens) connect(L)
twoway (scatter ppv sens , sort(ppv sens) connect(L) mlab()) 
/*Weighted and adjusted analysis (rAUC)*/  
foreach var in wauc se_wauc ll_wauc  ul_wauc z p_value pos nfpos sens spec fpos ppv phat1 youdenid youdenidmax distance mindistance z_w p_value phat2 ispec {
  capture drop `var'
}                        
svy:logistic mortstat uric ridageyr riagendr i.income_c i.education2 i.ethnicity i.marital i.bmi_c i.smoke ever_alc  i.physical_2  /*survey-weighted adjusted effect size of uric acid levels*/
predict phat2
senspec mortstat  phat2 [pweight=mec4yr], sensitivity(sens) specificity(spec) fpos(fpos) ntpos(pos) nfpos(nfpos)
gen ppv= pos/(pos+nfpos)
integ sens fpos, trapezoid
gen wauc=r(integral)  
return list
tabulate mortstat, matcell(d)  
scalar n1= d[2,1]
scalar n2= d[1,1]
scalar q1=wauc/(2-wauc)
scalar q2=2*wauc^2/(1+wauc)
scalar wauc2=wauc^2
gen se_wauc= sqrt( (wauc*(1-wauc)+ (n1-1)*(q1-wauc2)+(n2-1)*(q2-wauc2))/(n1*n2))
gen ll_wauc= wauc-1.96*se_wauc
gen ul_wauc= wauc+1.96*se_wauc
gen z_w=(wauc-0.5)/se_wauc
gen p_value=2*(1-normal(abs(z_w)))
tabstat wauc z_w ll_wauc ul_wauc p_value
** Add zero-zero to graph
tempfile t1
save `t1'
clear
input spec sens
1 0
end
append using `t1'
gen ispec=1-spec
twoway (scatter sens fpos , sort(sens fpos) connect(L) mlab()) (line sens sens)
twoway (scatter sens ispec , sort(sens ispec) connect(L) mlab()) (line sens sens)
/*cut-point estimation*/
gen youdenid= sens-(1-spec)
egen youdenidmax= max(youdenid)
gen distance = sqrt((1-sens)^2 + (1-spec)^2)
egen mindistance = min(distance)
/* Identify cut-off point */
list sens spec youdenidmax distance uric if abs(youdenid -youdenidmax)<0.000001
/*Survey-weighted and adjusted analysis (pAUC)*/ 
foreach var in  wprc se_wprc ll_wprc ul_wprc wprc z_w  p_value {
  capture drop `var'
}
integ ppv sens, trapezoid /*weighted**********/
gen wprc=r(integral)  /****return list*****/
return list
tabulate mortstat, matcell(d)  
scalar n1= d[2,1]
scalar n2= d[1,1]
scalar q1=wprc/(2-wprc)
scalar q2=2*wprc^2/(1+wprc)
scalar wprc2=wprc^2
gen se_wprc=sqrt((wprc*(1-wprc)+(n1-1)*(q1-wprc2)+(n2-1)*(q2-wprc2))/(n1*n2))
gen ll_wprc= wprc-1.96*se_wprc
gen ul_wprc= wprc+1.96*se_wprc
gen z_w=(wprc-0.5)/se_wprc
gen p_value=2*(1-normal(abs(z_w)))
tabstat wprc z_w ll_wprc ul_wprc p_value
scatter ppv sens, sort(fpos sens) connect(L)
twoway (scatter ppv sens , sort(ppv sens) connect(L) mlab()) 

/*Unweighted and survey-weighted and PropSWA analyses with a continuous uric acid*/
foreach var in iptwt newweight sumofweights newweightr norm_weights mypscore wauc se_wauc ll_wauc  ul_wauc z p_value pos nfpos sens spec fpos ppv phat1 youdenid youdenidmax distance mindistance z_w p_value phat3 ispec residual0 residual mean0 sd0 wtresi0 wtresi mean sd stgps weightf gps0 gps  muhat0 sdhat0 muhat sdhat {
  capture drop `var'
} 
xi: reg  uric ridageyr  riagendr i.income_c i.education2 i.ethnicity i.marital i.bmi_c i.smoke ever_alc  i.physical_2 
predict residual, resid
predict muhat, xb
sum residual
local sdhat= r(sd)
sum uric
gen gps = (1/(`sdhat'*sqrt(2*_pi))) *  exp( -((uric-muhat)^2)/(2*`sdhat'^2) ) 
svyset sdmvpsu [pw=mec4yr], strata(sdmvstra) singleunit(certainty) 
sum uric
local muhat0 =r(mean)
local sdhat0 =r(sd)
gen gps0 = (1/(`sdhat0'*sqrt(2*_pi))) * exp( -((uric - `muhat0')^2)/(2*`sdhat0'^2) )
gen stgps=gps0/gps
gen newweightr=mec4yr* stgps
svyset sdmvpsu [pw=newweightr], strata(sdmvstra) singleunit(certainty) 
svy: logistic mortstat uric   /*survey-weighted and propensity score-adjusted effect size of uric acid levels*/
logistic mortstat uric  [pw= stgps]/*unweighted propensity score-adjusted effect size of uric acid levels*/


/*Survey-weighted and PropSWA analysis with a binary uric acid*/
foreach var in iptwt newweight sumofweights newweightr norm_weights mypscore wauc se_wauc ll_wauc  ul_wauc z p_value pos nfpos sens spec fpos ppv phat1 youdenid youdenidmax distance mindistance z_w p_value phat3 ispec {
  capture drop `var'
} 
xi: psmatch2 uric_c ridageyr i.riagendr i.income_c i.education2 i.ethnicity i.marital i.bmi_c i.smoke i.ever_alc  i.physical_2 , outcome(uric_c)  logit   
rename _pscore mypscore
gen iptwt=(uric_c/mypscore)+((1-uric_c)/(1-mypscore))
egen sumofweights = total(iptwt) 
gen norm_weights = iptwt/sumofweights
gen newweight = norm_weights*mec4yr 
gen newweightr= round(newweight)
svyset sdmvpsu [pw=newweightr], strata(sdmvstra) singleunit(certainty) 
svy: logistic mortstat uric_c    /*survey-weighted and propensity score-adjusted effect size of uric acid levels*/
logistic mortstat uric_c   [pw= norm_weights]/*unweighted propensity score-adjusted effect size of uric acid levels*/

/*Survey-weighted and PropSWA analysis (rAUC)*/
svy:logistic mortstat  uric
predict phat3
senspec  mortstat phat3 [pweight=newweightr], sensitivity(sens) specificity(spec) fpos(fpos) ntpos(pos) nfpos(nfpos)
gen ppv= pos/(pos+nfpos)
integ sens fpos, trapezoid
gen awauc=r(integral)  
return list
tabulate mortstat, matcell(d)  
scalar n1= d[2,1]
scalar n2= d[1,1]
scalar q1=awauc/(2-awauc)
scalar q2=2*awauc^2/(1+awauc)
scalar awauc2=awauc^2
gen se_awauc= sqrt((awauc*(1-awauc)+ (n1-1)*(q1-awauc2)+(n2-1)*(q2-awauc2))/(n1*n2))
gen ll_awauc= awauc-1.96*se_awauc
gen ul_awauc= awauc+1.96*se_awauc
gen z_w=(awauc-0.5)/se_awauc
gen p_value=2*(1-normal(abs(z_w)))
tabstat awauc z ll_awauc ul_awauc p_value
/*weighted and PropSWA rAUC*/
foreach var in  wprc se_wprc ll_wprc ul_wprc wprc z_w  p_value {
  capture drop `var'
}
integ ppv sens, trapezoid 
gen awprc=r(integral)  
return list
tabulate mortstat, matcell(d)  
scalar n1= d[2,1]
scalar n2= d[1,1]
scalar q1=awprc/(2-awprc)
scalar q2=2*awprc^2/(1+awprc)
scalar awprc2=awprc^2
gen se_awprc= sqrt( (awprc*(1-awprc)+ (n1-1)*(q1-awprc2)+(n2-1)*(q2-awprc2))/(n1*n2))
gen ll_awprc= awprc-1.96*se_awprc
gen ul_awprc= awprc+1.96*se_awprc
cap drop z_w
cap drop p_value 
gen z_w=(awprc-0.5)/se_awprc
gen p_value=2*(1-normal(abs(z_w)))
tabstat awprc z_w ll_awprc ul_awprc p_value

/*Survey-weighted and ProgSWA analysis*/
foreach var in var iprtwt newweight1 newweightr1 norm_weights mypscore z p_value pos nfpos sens spec fpos ppv phat1 youdenid youdenidmax distance mindistance  phat3 ispec awauc se_awauc ll_awauc ul_awauc uricnew  lp_pg_sw p {
  capture drop `var'
}

svyset sdmvpsu [pw=mec4yr], strata(sdmvstra) singleunit(certainty) 
xi:svy :logistic mortstat i.uric ridageyr  riagendr i.income_c i.education2 i.ethnicity4 i.marital i.bmi_c i.smoke i.ever_alc  i.physical_2 
predict lp_pg_sw_0, xb
gen lp_pg_sw=lp_pg_sw_0-_b[uric]
gen var_pg_sw=exp(lp_pg_sw)/(1+exp(lp_pg_sw))
summarize mortstat
scalar mean_value = r(mean)
gen ipgtwt_sw=(mortstat*mean_value/var_pg_sw)+((1-mortstat)*(1-mean_value)/(1-var_pg_sw))
gen newweightr1=ipgtwt_sw*mec4yr
svyset sdmvpsu [pw=newweightr1], strata(sdmvstra) singleunit(certainty) 
svy: logistic mortstat uric   /*survey-weighted and prognostic score-adjusted effect size of uric acid levels*/
logistic mortstat uric  [pw= ipgtwt_sw]/*unweighted prognostic score-adjusted effect size of uric acid levels*/

/*Survey-weighted and ProgSWA analysis (rAUC)*/ 
svy:logistic mortstat  uric
predict phat3
senspec  mortstat phat3 [pweight=newweightr1], sensitivity(sens) specificity(spec) fpos(fpos) ntpos(pos) nfpos(nfpos)
gen ppv= pos/(pos+nfpos)
integ sens fpos, trapezoid
gen awauc=r(integral)  
return list
tabulate mortstat, matcell(d)  
scalar n1= d[2,1]
scalar n2= d[1,1]
scalar q1=awauc/(2-awauc)
scalar q2=2*awauc^2/(1+awauc)
scalar awauc2=awauc^2
gen se_awauc= sqrt((awauc*(1-awauc)+ (n1-1)*(q1-awauc2)+(n2-1)*(q2-awauc2))/(n1*n2))
gen ll_awauc= awauc-1.96*se_awauc
gen ul_awauc= awauc+1.96*se_awauc
gen z_w=(awauc-0.5)/se_awauc
gen p_value=2*(1-normal(abs(z_w)))
tabstat awauc z ll_awauc ul_awauc p_value

/*Estimation of cut-point*/
gen youdenid= sens-(1-spec)
egen youdenidmax= max(youdenid)
gen distance = sqrt((1-sens)^2 + (1-spec)^2)
egen mindistance = min(distance)
/* Identify cut-off point */
list sens spec youdenidmax distance uric if abs(youdenid -youdenidmax)<0.000001
/*weighted and ProgSWA(or MPropSWA) pAUC*/  
foreach var in  awprc se_awprc ll_awprc ul_awprc z_w  p_value {
  capture drop `var'
}
integ ppv sens, trapezoid 
gen awprc=r(integral)  
return list
tabulate mortstat, matcell(d)  
scalar n1= d[2,1]
scalar n2= d[1,1]
scalar q1=awprc/(2-awprc)
scalar q2=2*awprc^2/(1+awprc)
scalar awprc2=awprc^2
gen se_awprc= sqrt( (awprc*(1-awprc)+ (n1-1)*(q1-awprc2)+(n2-1)*(q2-awprc2))/(n1*n2))
gen ll_awprc= awprc-1.96*se_awprc
gen ul_awprc= awprc+1.96*se_awprc 
gen z_w=(awprc-0.5)/se_awprc
gen p_value=2*(1-normal(abs(z_w)))
tabstat awprc z_w ll_awprc ul_awprc p_value

/*Cox regression analysis*/
stset permth_int, failure (mortstat=1)
cap drop censind
generate censind=1-_d if _st==1
/*Unweighted and unadjusted analysis (c-statistic)*/
stcox uric /*unweighted unadjusted effect size of uric acid levels*/
cap drop hr 
predict hr 
cap drop invhr
gen invhr=1/hr
somersd _t invhr if _st==1, cenind(censind)  tdist transf(c)
/*Unweighted and adjusted analysis (c-statistic)*/
stcox uric ridageyr riagendr i.income_c i.education2 i.ethnicity i.marital i.bmi_c i.smoke ever_alc   i.physical_2 /*unweighted adjusted effect size of uric acid levels*/
cap drop hr 
predict hr 
cap drop invhr
gen invhr=1/hr
somersd _t invhr if _st==1, cenind(censind)  tdist transf(c)
/*Survey-weighted and unadjusted analysis (c-statistic)*/
svyset sdmvpsu [pw=mec4yr], strata(sdmvstra) singleunit(certainty) 
svy: stcox uric /*survey-weighted unadjusted effect size of uric acid levels*/
cap drop hr 
predict hr 
cap drop invhr
gen invhr=1/hr
somersd _t invhr [pw=mec4yr] if _st==1, cenind(censind)  tdist transf(c)
/*Survey-weighted and adjusted analysis (c-statistic)*/
svyset sdmvpsu [pw=mec4yr], strata(sdmvstra) singleunit(certainty) 
svy: stcox uric ridageyr riagendr i.income_c i.education2 i.ethnicity i.marital i.bmi_c i.smoke ever_alc  i.physical_2  /*survey-weighted adjusted effect size of uric acid levels*/
cap drop hr 
predict hr 
cap drop invhr
gen invhr=1/hr
somersd _t invhr [pw=mec4yr] if _st==1, cenind(censind)  tdist transf(c)
/*Unweighted and survey-weighted and PropSWA analysis (c-statistic)*/
svyset sdmvpsu [pw=stgps], strata(sdmvstra) singleunit(certainty) 
stset permth_int, failure (mortstat=1)
svy: stcox uric /*unweighted and propensity score-adjusted effect size of continuous uric acid levels*/
svyset sdmvpsu [pw=norm_weights], strata(sdmvstra) singleunit(certainty) 
stset permth_int, failure (mortstat=1)
svy: stcox uric_c /*unweighted and propensity score-adjusted effect size of binary uric acid levels*/

svyset sdmvpsu [pw=newweightr], strata(sdmvstra) singleunit(certainty) 
stset permth_int, failure (mortstat=1)
*****************************************************
cap drop censind
generate censind=1-_d if _st==1
svy: stcox uric /*survey-weighted and propensity score-adjusted effect size of continuous uric acid levels*/
cap drop hr 
predict hr 
cap drop invhr
gen invhr=1/hr
somersd _t invhr [pw=newweightr] if _st==1, cenind(censind)  tdist transf(c)
/*Unweighted and survey-weighted and ProgSWA analysis (c-statistic)*/
svyset sdmvpsu [pw= ipgtwt_sw], strata(sdmvstra) singleunit(certainty) 
stset permth_int, failure (mortstat=1)
svy: stcox uric_c /*unweighted and propensity score-adjusted effect size of binary uric acid levels*/
svy: stcox uric /*unweighted and propensity score-adjusted effect size of continuous uric acid levels*/

svyset sdmvpsu [pw=newweightr1], strata(sdmvstra) singleunit(certainty) 
stset permth_int, failure (mortstat=1)
*******************************************
svy: stcox uric /*survey-weighted and prognostic score-adjusted effect size of uric acid levels*/
cap drop hr 
predict hr 
cap drop invhr
gen invhr=1/hr
somersd _t invhr [pw=newweightr1] if _st==1, cenind(censind)  tdist transf(c)
